# Supplementary material for: Towards decoding individual words from non-invasive brain recordings
Source: Nat Commun. 2025 Nov 26;16:10521. doi: 10.1038/s41467-025-65499-0 (PMC12658044; doi:10.1038/s41467-025-65499-0)
Supplement: Supplementary file 3 — Supplementary Code 1 [file 41467_2025_65499_MOESM3_ESM.zip]

Archive with 595 entries (562 files):
- Code/
- __MACOSX/._Code
- Code/.DS_Store
- __MACOSX/Code/._.DS_Store
- Code/LICENSE
- __MACOSX/Code/._LICENSE
- Code/neuraltrain/
- __MACOSX/Code/._neuraltrain
- Code/.pre-commit-config.yaml
- __MACOSX/Code/._.pre-commit-config.yaml
- Code/README.md
- __MACOSX/Code/._README.md
- Code/neuralset/
- __MACOSX/Code/._neuralset
- Code/.gitignore
- __MACOSX/Code/._.gitignore
- Code/sentence_decoding/
- __MACOSX/Code/._sentence_decoding
- Code/.github/
- __MACOSX/Code/._.github
- Code/neuraltrain/neuraltrain/
- __MACOSX/Code/neuraltrain/._neuraltrain
- Code/neuraltrain/pyproject.toml
- __MACOSX/Code/neuraltrain/._pyproject.toml
- Code/neuraltrain/README.md
- __MACOSX/Code/neuraltrain/._README.md
- Code/neuraltrain/neuraltrain.egg-info/
- __MACOSX/Code/neuraltrain/._neuraltrain.egg-info
- Code/neuraltrain/project_example/
- __MACOSX/Code/neuraltrain/._project_example
- Code/neuralset/.DS_Store
- __MACOSX/Code/neuralset/._.DS_Store
- Code/neuralset/pyproject.toml
- __MACOSX/Code/neuralset/._pyproject.toml
- Code/neuralset/README.md
- __MACOSX/Code/neuralset/._README.md
- Code/neuralset/neuralset/
- __MACOSX/Code/neuralset/._neuralset
- Code/neuralset/.gitignore
- __MACOSX/Code/neuralset/._.gitignore
- Code/neuralset/examples/
- __MACOSX/Code/neuralset/._examples
- Code/neuralset/build/
- __MACOSX/Code/neuralset/._build
- Code/neuralset/neuralset.egg-info/
- __MACOSX/Code/neuralset/._neuralset.egg-info
- Code/sentence_decoding/decoder.py
- __MACOSX/Code/sentence_decoding/._decoder.py
- Code/sentence_decoding/test_utils.py
- __MACOSX/Code/sentence_decoding/._test_utils.py
- Code/sentence_decoding/.DS_Store
- __MACOSX/Code/sentence_decoding/._.DS_Store
- Code/sentence_decoding/alignment.py
- __MACOSX/Code/sentence_decoding/._alignment.py
- Code/sentence_decoding/__init__.py
- __MACOSX/Code/sentence_decoding/.___init__.py
- Code/sentence_decoding/grids/
- __MACOSX/Code/sentence_decoding/._grids
- Code/sentence_decoding/utils.py
- __MACOSX/Code/sentence_decoding/._utils.py
- Code/sentence_decoding/callbacks.py
- __MACOSX/Code/sentence_decoding/._callbacks.py
- Code/sentence_decoding/main.py
- __MACOSX/Code/sentence_decoding/._main.py
- Code/sentence_decoding/pl_module.py
- __MACOSX/Code/sentence_decoding/._pl_module.py
- Code/.github/workflows/
- __MACOSX/Code/.github/._workflows
- Code/neuraltrain/neuraltrain/metrics/
- __MACOSX/Code/neuraltrain/neuraltrain/._metrics
- Code/neuraltrain/neuraltrain/losses/
- __MACOSX/Code/neuraltrain/neuraltrain/._losses
- Code/neuraltrain/neuraltrain/test_utils.py
- __MACOSX/Code/neuraltrain/neuraltrain/._test_utils.py
- Code/neuraltrain/neuraltrain/__init__.py
- __MACOSX/Code/neuraltrain/neuraltrain/.___init__.py
- Code/neuraltrain/neuraltrain/models/
- __MACOSX/Code/neuraltrain/neuraltrain/._models
- Code/neuraltrain/neuraltrain/optimizers/
- __MACOSX/Code/neuraltrain/neuraltrain/._optimizers
- Code/neuraltrain/neuraltrain/utils.py
- __MACOSX/Code/neuraltrain/neuraltrain/._utils.py
- Code/neuraltrain/neuraltrain/augmentations/
- __MACOSX/Code/neuraltrain/neuraltrain/._augmentations
- Code/neuraltrain/neuraltrain/py.typed
- __MACOSX/Code/neuraltrain/neuraltrain/._py.typed
- Code/neuraltrain/neuraltrain.egg-info/PKG-INFO
- __MACOSX/Code/neuraltrain/neuraltrain.egg-info/._PKG-INFO
- Code/neuraltrain/neuraltrain.egg-info/SOURCES.txt
- __MACOSX/Code/neuraltrain/neuraltrain.egg-info/._SOURCES.txt
- Code/neuraltrain/neuraltrain.egg-info/requires.txt
- __MACOSX/Code/neuraltrain/neuraltrain.egg-info/._requires.txt
- Code/neuraltrain/neuraltrain.egg-info/top_level.txt
- __MACOSX/Code/neuraltrain/neuraltrain.egg-info/._top_level.txt
- Code/neuraltrain/neuraltrain.egg-info/dependency_links.txt
- __MACOSX/Code/neuraltrain/neuraltrain.egg-info/._dependency_links.txt
- Code/neuraltrain/project_example/grids/
- __MACOSX/Code/neuraltrain/project_example/._grids
- Code/neuraltrain/project_example/plot_figure.py
- __MACOSX/Code/neuraltrain/project_example/._plot_figure.py
- Code/neuraltrain/project_example/README.md
- __MACOSX/Code/neuraltrain/project_example/._README.md
- Code/neuraltrain/project_example/main.py
- __MACOSX/Code/neuraltrain/project_example/._main.py
- Code/neuraltrain/project_example/pl_module.py
- __MACOSX/Code/neuraltrain/project_example/._pl_module.py
- Code/neuralset/neuralset/test_segments.py
- __MACOSX/Code/neuralset/neuralset/._test_segments.py
- Code/neuralset/neuralset/experimental/
- __MACOSX/Code/neuralset/neuralset/._experimental
- Code/neuralset/neuralset/test_utils.py
- __MACOSX/Code/neuralset/neuralset/._test_utils.py
- Code/neuralset/neuralset/test_dataloader.py
- __MACOSX/Code/neuralset/neuralset/._test_dataloader.py
- Code/neuralset/neuralset/infra/
- __MACOSX/Code/neuralset/neuralset/._infra
- Code/neuralset/neuralset/.DS_Store
- __MACOSX/Code/neuralset/neuralset/._.DS_Store
- Code/neuralset/neuralset/splitting.py
- __MACOSX/Code/neuralset/neuralset/._splitting.py
- Code/neuralset/neuralset/studies/
- __MACOSX/Code/neuralset/neuralset/._studies
- Code/neuralset/neuralset/enhancers.py
- __MACOSX/Code/neuralset/neuralset/._enhancers.py
- Code/neuralset/neuralset/events.py
- __MACOSX/Code/neuralset/neuralset/._events.py
- Code/neuralset/neuralset/segments.py
- __MACOSX/Code/neuralset/neuralset/._segments.py
- Code/neuralset/neuralset/download.py
- __MACOSX/Code/neuralset/neuralset/._download.py
- Code/neuralset/neuralset/features/
- __MACOSX/Code/neuralset/neuralset/._features
- Code/neuralset/neuralset/test_pipelines.py
- __MACOSX/Code/neuralset/neuralset/._test_pipelines.py
- Code/neuralset/neuralset/__init__.py
- __MACOSX/Code/neuralset/neuralset/.___init__.py
- Code/neuralset/neuralset/test_splitting.py
- __MACOSX/Code/neuralset/neuralset/._test_splitting.py
- Code/neuralset/neuralset/utils.py
- __MACOSX/Code/neuralset/neuralset/._utils.py
- Code/neuralset/neuralset/py.typed
- __MACOSX/Code/neuralset/neuralset/._py.typed
- Code/neuralset/neuralset/dataloader.py
- __MACOSX/Code/neuralset/neuralset/._dataloader.py
- Code/neuralset/neuralset/test_data.py
- __MACOSX/Code/neuralset/neuralset/._test_data.py
- Code/neuralset/neuralset/test_events.py
- __MACOSX/Code/neuralset/neuralset/._test_events.py
- Code/neuralset/neuralset/test_base.py
- __MACOSX/Code/neuralset/neuralset/._test_base.py
- Code/neuralset/neuralset/helpers.py
- __MACOSX/Code/neuralset/neuralset/._helpers.py
- Code/neuralset/neuralset/pipelines.py
- __MACOSX/Code/neuralset/neuralset/._pipelines.py
- Code/neuralset/neuralset/base.py
- __MACOSX/Code/neuralset/neuralset/._base.py
- Code/neuralset/neuralset/data.py
- __MACOSX/Code/neuralset/neuralset/._data.py
- Code/neuralset/neuralset/test_enhancers.py
- __MACOSX/Code/neuralset/neuralset/._test_enhancers.py
- Code/neuralset/examples/example_nastase2020.py
- __MACOSX/Code/neuralset/examples/._example_nastase2020.py
- Code/neuralset/examples/allen2022.py
- __MACOSX/Code/neuralset/examples/._allen2022.py
- Code/neuralset/examples/contier2022.py
- __MACOSX/Code/neuralset/examples/._contier2022.py
- Code/neuralset/examples/zhou2023_optflow.py
- __MACOSX/Code/neuralset/examples/._zhou2023_optflow.py
- Code/neuralset/examples/grootswagers2022.py
- __MACOSX/Code/neuralset/examples/._grootswagers2022.py
- Code/neuralset/examples/wen2017.py
- __MACOSX/Code/neuralset/examples/._wen2017.py
- Code/neuralset/examples/gwilliams2022.py
- __MACOSX/Code/neuralset/examples/._gwilliams2022.py
- Code/neuralset/examples/courtois2023.py
- __MACOSX/Code/neuralset/examples/._courtois2023.py
- Code/neuralset/build/__editable__.neuralset-0.0.1-py3-none-any/
- __MACOSX/Code/neuralset/build/.___editable__.neuralset-0.0.1-py3-none-any
- Code/neuralset/neuralset.egg-info/PKG-INFO
- __MACOSX/Code/neuralset/neuralset.egg-info/._PKG-INFO
- Code/neuralset/neuralset.egg-info/SOURCES.txt
- __MACOSX/Code/neuralset/neuralset.egg-info/._SOURCES.txt
- Code/neuralset/neuralset.egg-info/requires.txt
- __MACOSX/Code/neuralset/neuralset.egg-info/._requires.txt
- Code/neuralset/neuralset.egg-info/top_level.txt
- __MACOSX/Code/neuralset/neuralset.egg-info/._top_level.txt
- Code/neuralset/neuralset.egg-info/dependency_links.txt
- __MACOSX/Code/neuralset/neuralset.egg-info/._dependency_links.txt
- Code/sentence_decoding/grids/final.py
- __MACOSX/Code/sentence_decoding/grids/._final.py
- Code/sentence_decoding/grids/.DS_Store
- __MACOSX/Code/sentence_decoding/grids/._.DS_Store
- Code/sentence_decoding/grids/ablation_loss.py
- __MACOSX/Code/sentence_decoding/grids/._ablation_loss.py
- Code/sentence_decoding/grids/ablation_eegnet.py
- __MACOSX/Code/sentence_decoding/grids/._ablation_eegnet.py
- Code/sentence_decoding/grids/final_align.py
- __MACOSX/Code/sentence_decoding/grids/._final_align.py
- Code/sentence_decoding/grids/ablation_offset.py
- __MACOSX/Code/sentence_decoding/grids/._ablation_offset.py
- Code/sentence_decoding/grids/test.py
- __MACOSX/Code/sentence_decoding/grids/._test.py
- Code/sentence_decoding/grids/ablation_llm.py
- __MACOSX/Code/sentence_decoding/grids/._ablation_llm.py
- Code/sentence_decoding/grids/ablation_duration.py
- __MACOSX/Code/sentence_decoding/grids/._ablation_duration.py
- Code/sentence_decoding/grids/defaults.py
- __MACOSX/Code/sentence_decoding/grids/._defaults.py
- Code/.github/workflows/test-type-lint.yaml
- __MACOSX/Code/.github/workflows/._test-type-lint.yaml
- Code/.github/workflows/documentation.yml
- __MACOSX/Code/.github/workflows/._documentation.yml
- Code/neuraltrain/neuraltrain/metrics/metrics.py
- __MACOSX/Code/neuraltrain/neuraltrain/metrics/._metrics.py
- Code/neuraltrain/neuraltrain/metrics/test_utils.py
- __MACOSX/Code/neuraltrain/neuraltrain/metrics/._test_utils.py
- Code/neuraltrain/neuraltrain/metrics/test_metrics.py
- __MACOSX/Code/neuraltrain/neuraltrain/metrics/._test_metrics.py
- Code/neuraltrain/neuraltrain/metrics/__init__.py
- __MACOSX/Code/neuraltrain/neuraltrain/metrics/.___init__.py
- Code/neuraltrain/neuraltrain/metrics/utils.py
- __MACOSX/Code/neuraltrain/neuraltrain/metrics/._utils.py
- Code/neuraltrain/neuraltrain/metrics/test_config.py
- __MACOSX/Code/neuraltrain/neuraltrain/metrics/._test_config.py
- Code/neuraltrain/neuraltrain/metrics/base.py
- __MACOSX/Code/neuraltrain/neuraltrain/metrics/._base.py
- Code/neuraltrain/neuraltrain/losses/test_losses.py
- __MACOSX/Code/neuraltrain/neuraltrain/losses/._test_losses.py
- Code/neuraltrain/neuraltrain/losses/__init__.py
- __MACOSX/Code/neuraltrain/neuraltrain/losses/.___init__.py
- Code/neuraltrain/neuraltrain/losses/test_config.py
- __MACOSX/Code/neuraltrain/neuraltrain/losses/._test_config.py
- Code/neuraltrain/neuraltrain/losses/losses.py
- __MACOSX/Code/neuraltrain/neuraltrain/losses/._losses.py
- Code/neuraltrain/neuraltrain/losses/base.py
- __MACOSX/Code/neuraltrain/neuraltrain/losses/._base.py
- Code/neuraltrain/neuraltrain/models/biot.py
- __MACOSX/Code/neuraltrain/neuraltrain/models/._biot.py
- Code/neuraltrain/neuraltrain/models/simpleconv.py
- __MACOSX/Code/neuraltrain/neuraltrain/models/._simpleconv.py
- Code/neuraltrain/neuraltrain/models/test_common.py
- __MACOSX/Code/neuraltrain/neuraltrain/models/._test_common.py
- Code/neuraltrain/neuraltrain/models/test_biot.py
- __MACOSX/Code/neuraltrain/neuraltrain/models/._test_biot.py
- Code/neuraltrain/neuraltrain/models/fmri_mlp.py
- __MACOSX/Code/neuraltrain/neuraltrain/models/._fmri_mlp.py
- Code/neuraltrain/neuraltrain/models/linear.py
- __MACOSX/Code/neuraltrain/neuraltrain/models/._linear.py
- Code/neuraltrain/neuraltrain/models/eegnet.py
- __MACOSX/Code/neuraltrain/neuraltrain/models/._eegnet.py
- Code/neuraltrain/neuraltrain/models/__init__.py
- __MACOSX/Code/neuraltrain/neuraltrain/models/.___init__.py
- Code/neuraltrain/neuraltrain/models/test_fmri_mlp.py
- __MACOSX/Code/neuraltrain/neuraltrain/models/._test_fmri_mlp.py
- Code/neuraltrain/neuraltrain/models/common.py
- __MACOSX/Code/neuraltrain/neuraltrain/models/._common.py
- Code/neuraltrain/neuraltrain/models/transformer.py
- __MACOSX/Code/neuraltrain/neuraltrain/models/._transformer.py
- Code/neuraltrain/neuraltrain/models/test_simpleconv.py
- __MACOSX/Code/neuraltrain/neuraltrain/models/._test_simpleconv.py
- Code/neuraltrain/neuraltrain/models/test_eegnet.py
- __MACOSX/Code/neuraltrain/neuraltrain/models/._test_eegnet.py
- Code/neuraltrain/neuraltrain/models/test_transformer.py
- __MACOSX/Code/neuraltrain/neuraltrain/models/._test_transformer.py
- Code/neuraltrain/neuraltrain/models/base.py
- __MACOSX/Code/neuraltrain/neuraltrain/models/._base.py
- Code/neuraltrain/neuraltrain/optimizers/__init__.py
- __MACOSX/Code/neuraltrain/neuraltrain/optimizers/.___init__.py
- Code/neuraltrain/neuraltrain/optimizers/test_config.py
- __MACOSX/Code/neuraltrain/neuraltrain/optimizers/._test_config.py
- Code/neuraltrain/neuraltrain/optimizers/base.py
- __MACOSX/Code/neuraltrain/neuraltrain/optimizers/._base.py
- Code/neuraltrain/neuraltrain/augmentations/__init__.py
- __MACOSX/Code/neuraltrain/neuraltrain/augmentations/.___init__.py
- Code/neuraltrain/neuraltrain/augmentations/test_augmentations.py
- __MACOSX/Code/neuraltrain/neuraltrain/augmentations/._test_augmentations.py
- Code/neuraltrain/neuraltrain/augmentations/augmentations.py
- __MACOSX/Code/neuraltrain/neuraltrain/augmentations/._augmentations.py
- Code/neuraltrain/project_example/grids/test_run.py
- __MACOSX/Code/neuraltrain/project_example/grids/._test_run.py
- Code/neuraltrain/project_example/grids/defaults.py
- __MACOSX/Code/neuraltrain/project_example/grids/._defaults.py
- Code/neuraltrain/project_example/grids/run_grid.py
- __MACOSX/Code/neuraltrain/project_example/grids/._run_grid.py
- Code/neuralset/neuralset/experimental/segments.py
- __MACOSX/Code/neuralset/neuralset/experimental/._segments.py
- Code/neuralset/neuralset/experimental/features/
- __MACOSX/Code/neuralset/neuralset/experimental/._features
- Code/neuralset/neuralset/experimental/__init__.py
- __MACOSX/Code/neuralset/neuralset/experimental/.___init__.py
- Code/neuralset/neuralset/infra/test_workdir.py
- __MACOSX/Code/neuralset/neuralset/infra/._test_workdir.py
- Code/neuralset/neuralset/infra/task.py
- __MACOSX/Code/neuralset/neuralset/infra/._task.py
- Code/neuralset/neuralset/infra/test_utils.py
- __MACOSX/Code/neuralset/neuralset/infra/._test_utils.py
- Code/neuralset/neuralset/infra/test_task.py
- __MACOSX/Code/neuralset/neuralset/infra/._test_task.py
- Code/neuralset/neuralset/infra/workdir.py
- __MACOSX/Code/neuralset/neuralset/infra/._workdir.py
[truncated: 295 more entries]
