# Supplementary material for: Towards decoding individual words from non-invasive brain recordings
Source: Nat Commun. 2025 Nov 26;16:10521. doi: 10.1038/s41467-025-65499-0 (PMC12658044; doi:10.1038/s41467-025-65499-0)
Supplement: Supplementary file 3 — Supplementary Code 1 [file 41467_2025_65499_MOESM3_ESM.zip › Code/neuraltrain/pyproject.toml]

[project]
name = "neuraltrain"
version = "0.0.1"
authors = [
  { name="FAIR, AI at Meta" },
]
description = "A lightweight deep learning library for learning on M/EEG and other neuroimaging modalities."
readme = "README.md"
requires-python = ">=3.10"
classifiers = [
    "Programming Language :: Python :: 3",
    "Operating System :: OS Independent",
]

dependencies = [
  "pandas>=2.0.1",
  "numpy>=1.24.3",
  "scikit-learn>=0.21.2",
  "torch>=2.0.1",
  "pytest>=7.4.0",
  "pydantic>=2.5.0",
  "torchmetrics>=1.1.2",
  "braindecode@git+https://github.com/braindecode/braindecode@master",
]

[project.optional-dependencies]
    lightning = [  # For use with pytorch-lightning and wandb
        "lightning>=2.0.8",
        "wandb>=0.15.11",
    ]
    dev = [
        # Test
        "pytest>=4.3.0",
        "pytest-markdown-docs",
        # Format
        "black==24.3.0",
        "isort==5.12.0",
        "pre-commit>=1.15.2",
        # Linters
        "mypy>=0.971",
        "pylint>=2.13.9",
        "flake8",
        # typing stubs
        "pandas-stubs",
        "types-PyYAML",
        "types-Pillow",
        "types-pywin32",
        "types-requests",
        "types-setuptools",
        "types-tabulate",
        "types-tqdm",
    ]

[tool.black]
line-length = 90
exclude = '''
/(
  | \.git
  | \.mypy_cache
)/
'''
force-exclude = '''
/(
   scratch
)\
'''

[project.urls]
  Source = "https://github.com/fairinternal/brainai"
  Tracker = "https://github.com/fairinternal/brainai/issues"

[tool.setuptools.packages.find]
where = ["."]  # list of folders that contain the packages (["."] by default)
include = ["neuraltrain*"]  # package names should match these glob patterns (["*"] by default)
exclude = []  # exclude packages matching these glob patterns (empty by default)
namespaces = false  # to disable scanning PEP 420 namespaces (true by default)

[tool.isort]
known_first_party = ["neuralset", "neuraltrain"]
profile = "black"
line_length = 90
skip_gitignore = true


[tool.pylint]
  [tool.pylint."MESSAGES CONTROL"]
  # disabled messages
  # * no-member has a lot of false positive, mypy does it better
  disable = """
      broad-except,
      fixme,
      invalid-name,
      logging-fstring-interpolation,
      missing-docstring,
      no-else-return,
      no-member,
      protected-access,
      too-few-public-methods,
      too-many-locals,
      too-many-statements,
      too-many-return-statements,
      too-many-branches,
      useless-import-alias,
      unspecified-encoding,
      use-dict-literal,
      useless-import-alias
  """
  [tool.pylint.DESIGN]
  max-args = 6

  [tool.pylint.FORMAT]
  max-line-length = "140"

  [tool.pylint.SIMILARITIES]
  ignore-imports = "yes"


[tool.mypy]
  plugins = ['pydantic.mypy']
  show_error_codes = true
[[tool.mypy.overrides]]
  module = ['pytest', 'setuptools', 'av', 'mne', 'torchvision', 'julius', 'spacy', 'spacy.cli', 'osfclient', 'botocore', 'botocore.*', 'boto3', 'wordfreq', 'transformers', 'pyunpack', 'moviepy', 'moviepy.*', 'torchvision.*', 'mne_bids', 'torchaudio', 'raft.*', 'cloudpickle', 'plotext', 'sklearn.*', 'scipy.*', 'torchmetrics', 'torchmetrics.*', 'braindecode', 'braindecode.*']
  ignore_missing_imports = true


[tool.pydantic-mypy]
  init_forbid_extra = true
  init_typed = true
  warn_required_dynamic_aliases = true
