# Supplementary material for: Towards decoding individual words from non-invasive brain recordings
Source: Nat Commun. 2025 Nov 26;16:10521. doi: 10.1038/s41467-025-65499-0 (PMC12658044; doi:10.1038/s41467-025-65499-0)
Supplement: Supplementary file 3 — Supplementary Code 1 [file 41467_2025_65499_MOESM3_ESM.zip › Code/neuralset/pyproject.toml]

[project]
name = "neuralset"
readme = "README.md"
authors = [{name = "Facebook AI Research"}]
requires-python = ">=3.10"
version = "0.0.1"

dependencies = [
  "pandas>=2.2.2",
  "pyarrow>=17.0.0",
  "numpy>=2.0.0",
  "mne>=1.4.0",
  "scikit-learn>=0.21.2",
  "torch>=2.0.1",
  "pytest>=7.4.0",
  "nibabel>=5.1.0",
  "tqdm>=4.65.0",
  "exca",
]

[project.urls]
  Source = "https://github.com/fairinternal/brainai"
  Tracker = "https://github.com/fairinternal/brainai/issues"

[project.optional-dependencies]
    dev = [
        # Test
        "pytest>=4.3.0",
        "pytest-markdown-docs>=0.5.0",
        # Format
        "black==24.3.0",
        "isort==5.12.0",
        "pre-commit>=3.0.0",
        # Linters
        "mypy>=1.11.0",
        "pylint>=2.13.9",
        "flake8",
        # typing stubs
        "pandas-stubs",
        "types-PyYAML",
        "types-Pillow",
        "types-pywin32",
        "types-requests",
        "types-setuptools",
        "types-tabulate",
        "types-tqdm",
        # documentation
        "sphinx>=7.4.7",
        # "sphinx_rtd_theme>=2.0.0",
        # "recommonmark>=0.7.1",
        # "autodocsumm>=0.2.12",
        "myst-parser>=3.0.1",
    ]

[tool.black]
line-length = 90
exclude = '''
/(
  | \.git
  | \.mypy_cache
)/
'''
force-exclude = '''
/(
   scratch
)\
'''

[tool.setuptools.packages.find]
where = ["."]  # list of folders that contain the packages (["."] by default)
include = ["neuralset*"]  # package names should match these glob patterns (["*"] by default)
exclude = []  # exclude packages matching these glob patterns (empty by default)
namespaces = false  # to disable scanning PEP 420 namespaces (true by default)

[tool.setuptools.package-data]
# not sufficient in editable mode: https://github.com/python/mypy/issues/13392
# still need to install with: pip install --config-settings editable_mode=strict -e .
"neuralset" = ["py.typed", ".pyi"]

[tool.isort]
profile = "black"
line_length = 90
skip_gitignore = true

[tool.pylint]
  [tool.pylint."MESSAGES CONTROL"]
  # disabled messages
  # * no-member has a lot of false positive, mypy does it better
  disable = """
      broad-except,
      fixme,
      invalid-name,
      logging-fstring-interpolation,
      missing-docstring,
      no-else-return,
      no-member,
      protected-access,
      too-few-public-methods,
      too-many-locals,
      too-many-statements,
      too-many-return-statements,
      too-many-branches,
      useless-import-alias,
      unspecified-encoding,
      use-dict-literal,
      useless-import-alias,
      import-outside-toplevel
  """
  [tool.pylint.DESIGN]
  max-args = 6

  [tool.pylint.FORMAT]
  max-line-length = "140"

  [tool.pylint.SIMILARITIES]
  ignore-imports = "yes"


[tool.mypy]
  plugins = ['pydantic.mypy']
  show_error_codes = true
[[tool.mypy.overrides]]
  # we bluntly override the input type for _get in the features
  module = ['neuralset.features.*', 'neuralset.experimental.features.*']
  disable_error_code = ['override']
[[tool.mypy.overrides]]
  module = ['pytest', 'setuptools', 'av', 'mne', 'mne.io', 'torchvision', 
  'julius', 'spacy', 'spacy.cli', 'osfclient', 'botocore', 'botocore.*', 'boto3', 
  'wordfreq', 'transformers', 'pyunpack', 'moviepy', 'moviepy.*', 'torchvision.*', 
  'mne_bids', 'torchaudio', 'raft.*', 'cloudpickle', 'plotext', 'sklearn.*', 
  'scipy.*', 'skimage.*', 'nilearn.*',  'moabb', 'moabb.*', 'h5py', 'bids', 
  'nltk_contrib.textgrid', 'timm', 'openneuro', 'textgrids', 'bs4', 'mne_nirs',
  'soundfile', 'matplotlib.*', 'mne.datasets', 'exca', 'pyarrow']
  ignore_missing_imports = true


[tool.pydantic-mypy]
  init_forbid_extra = true
  init_typed = true
  warn_required_dynamic_aliases = true
