# Supplementary material for: Towards decoding individual words from non-invasive brain recordings
Source: Nat Commun. 2025 Nov 26;16:10521. doi: 10.1038/s41467-025-65499-0 (PMC12658044; doi:10.1038/s41467-025-65499-0)
Supplement: Supplementary file 3 — Supplementary Code 1 [file 41467_2025_65499_MOESM3_ESM.zip › Code/neuraltrain/neuraltrain.egg-info/PKG-INFO]

Metadata-Version: 2.1
Name: neuraltrain
Version: 0.0.1
Summary: A lightweight deep learning library for learning on M/EEG and other neuroimaging modalities.
Author: FAIR, AI at Meta
Project-URL: Source, https://github.com/fairinternal/brainai
Project-URL: Tracker, https://github.com/fairinternal/brainai/issues
Classifier: Programming Language :: Python :: 3
Classifier: Operating System :: OS Independent
Requires-Python: >=3.10
Description-Content-Type: text/markdown
Requires-Dist: pandas>=2.0.1
Requires-Dist: numpy>=1.24.3
Requires-Dist: scikit-learn>=0.21.2
Requires-Dist: torch>=2.0.1
Requires-Dist: pytest>=7.4.0
Requires-Dist: pydantic>=2.5.0
Requires-Dist: torchmetrics>=1.1.2
Requires-Dist: braindecode@ git+https://github.com/braindecode/braindecode@master
Provides-Extra: lightning
Requires-Dist: lightning>=2.0.8; extra == "lightning"
Requires-Dist: wandb>=0.15.11; extra == "lightning"
Provides-Extra: dev
Requires-Dist: pytest>=4.3.0; extra == "dev"
Requires-Dist: pytest-markdown-docs; extra == "dev"
Requires-Dist: black==24.3.0; extra == "dev"
Requires-Dist: isort==5.12.0; extra == "dev"
Requires-Dist: pre-commit>=1.15.2; extra == "dev"
Requires-Dist: mypy>=0.971; extra == "dev"
Requires-Dist: pylint>=2.13.9; extra == "dev"
Requires-Dist: flake8; extra == "dev"
Requires-Dist: pandas-stubs; extra == "dev"
Requires-Dist: types-PyYAML; extra == "dev"
Requires-Dist: types-Pillow; extra == "dev"
Requires-Dist: types-pywin32; extra == "dev"
Requires-Dist: types-requests; extra == "dev"
Requires-Dist: types-setuptools; extra == "dev"
Requires-Dist: types-tabulate; extra == "dev"
Requires-Dist: types-tqdm; extra == "dev"

# neuraltrain

`neuraltrain` is a lightweight library of useful classes and functions for training deep learning models with neuralset.

## Install

If you have already installed `neuralset` following its installation instructions, you can just do:

```
conda activate <your_neuralset_env>
pip install --config-settings editable_mode=strict -e .
```
*Note*: `editable_mode=strict` is required for `mypy` to pick up `neuralset` typing from within `neuraltrain` when installed as editable (`-e`).

If starting from scratch:

```
conda create -n neuraltrain python=3.10 ipython -y
conda activate neuraltrain
pip install -e .
```

To install additional `dev` or `lightning` dependencies, you can instead run: 
```
pip install -e .'[dev,lightning]'
```

## Project example

See [`project_example`](project_example/README.md) for an example project built with `neuraltrain` and `pytorch-lightning`.
