# Supplementary material for: Towards decoding individual words from non-invasive brain recordings
Source: Nat Commun. 2025 Nov 26;16:10521. doi: 10.1038/s41467-025-65499-0 (PMC12658044; doi:10.1038/s41467-025-65499-0)
Supplement: Supplementary file 3 — Supplementary Code 1 [file 41467_2025_65499_MOESM3_ESM.zip › Code/neuraltrain/neuraltrain.egg-info/SOURCES.txt]

README.md
pyproject.toml
neuraltrain/__init__.py
neuraltrain/py.typed
neuraltrain/test_utils.py
neuraltrain/utils.py
neuraltrain.egg-info/PKG-INFO
neuraltrain.egg-info/SOURCES.txt
neuraltrain.egg-info/dependency_links.txt
neuraltrain.egg-info/requires.txt
neuraltrain.egg-info/top_level.txt
neuraltrain/augmentations/__init__.py
neuraltrain/augmentations/augmentations.py
neuraltrain/augmentations/test_augmentations.py
neuraltrain/losses/__init__.py
neuraltrain/losses/base.py
neuraltrain/losses/losses.py
neuraltrain/losses/test_config.py
neuraltrain/losses/test_losses.py
neuraltrain/metrics/__init__.py
neuraltrain/metrics/base.py
neuraltrain/metrics/metrics.py
neuraltrain/metrics/test_config.py
neuraltrain/metrics/test_metrics.py
neuraltrain/metrics/test_utils.py
neuraltrain/metrics/utils.py
neuraltrain/models/__init__.py
neuraltrain/models/base.py
neuraltrain/models/biot.py
neuraltrain/models/common.py
neuraltrain/models/eegnet.py
neuraltrain/models/fmri_mlp.py
neuraltrain/models/linear.py
neuraltrain/models/simpleconv.py
neuraltrain/models/test_biot.py
neuraltrain/models/test_common.py
neuraltrain/models/test_eegnet.py
neuraltrain/models/test_fmri_mlp.py
neuraltrain/models/test_simpleconv.py
neuraltrain/models/test_transformer.py
neuraltrain/models/transformer.py
neuraltrain/optimizers/__init__.py
neuraltrain/optimizers/base.py
neuraltrain/optimizers/test_config.py
