# Supplementary material for: Towards decoding individual words from non-invasive brain recordings
Source: Nat Commun. 2025 Nov 26;16:10521. doi: 10.1038/s41467-025-65499-0 (PMC12658044; doi:10.1038/s41467-025-65499-0)
Supplement: Supplementary file 3 — Supplementary Code 1 [file 41467_2025_65499_MOESM3_ESM.zip › Code/neuraltrain/neuraltrain.egg-info/requires.txt]

pandas>=2.0.1
numpy>=1.24.3
scikit-learn>=0.21.2
torch>=2.0.1
pytest>=7.4.0
pydantic>=2.5.0
torchmetrics>=1.1.2
braindecode@ git+https://github.com/braindecode/braindecode@master

[dev]
pytest>=4.3.0
pytest-markdown-docs
black==24.3.0
isort==5.12.0
pre-commit>=1.15.2
mypy>=0.971
pylint>=2.13.9
flake8
pandas-stubs
types-PyYAML
types-Pillow
types-pywin32
types-requests
types-setuptools
types-tabulate
types-tqdm

[lightning]
lightning>=2.0.8
wandb>=0.15.11
