# Supplementary material for: Towards decoding individual words from non-invasive brain recordings
Source: Nat Commun. 2025 Nov 26;16:10521. doi: 10.1038/s41467-025-65499-0 (PMC12658044; doi:10.1038/s41467-025-65499-0)
Supplement: Supplementary file 3 — Supplementary Code 1 [file 41467_2025_65499_MOESM3_ESM.zip › Code/neuralset/neuralset/__init__.py]

# Copyright (c) Meta Platforms, Inc. and affiliates.
# All rights reserved.
#
# This source code is licensed under the license found in the
# LICENSE file in the root directory of this source tree.

from . import data, events, features  # noqa

# explicit reimport
from .base import CACHE_FOLDER as CACHE_FOLDER
from .data import BaseData
from .dataloader import CollateSegments as CollateSegments
from .dataloader import SegmentDataset as SegmentDataset
from .features.base import BaseFeature as BaseFeature
