# Supplementary material for: Towards decoding individual words from non-invasive brain recordings
Source: Nat Commun. 2025 Nov 26;16:10521. doi: 10.1038/s41467-025-65499-0 (PMC12658044; doi:10.1038/s41467-025-65499-0)
Supplement: Supplementary file 3 — Supplementary Code 1 [file 41467_2025_65499_MOESM3_ESM.zip › Code/neuralset/neuralset/dataloader.py]

# Copyright (c) Meta Platforms, Inc. and affiliates.
# All rights reserved.
#
# This source code is licensed under the license found in the
# LICENSE file in the root directory of this source tree.

import collections
import dataclasses
import logging
import typing as tp
import warnings

import torch
from tqdm import tqdm

import neuralset as ns

from .base import Frequency
from .features import BaseFeature as Feat
from .segments import remove_invalid_segments

logger = logging.getLogger(__name__)


@dataclasses.dataclass
class SegmentData:
    """Dataclass with fields:
    - segments: the list of segments corresponding to this data
    - data: a dictionary of extracted features. The data is always batched on 1st dim"
    """

    data: tp.Dict[str, torch.Tensor]
    segments: tp.List[ns.segments.Segment]

    def __post_init__(self) -> None:
        if not isinstance(self.data, dict):
            raise TypeError(f"'features' need to be a dict, got: {self.features}")
        if not self.data:
            raise ValueError(f"No data in {self}")
        if not isinstance(self.segments, list):
            raise TypeError(f"'segments' needs to be a list, got {self.segments}")
        # check batch dimension
        batch_size = next(iter(self.data.values())).shape[0]
        if len(self.segments) != batch_size:
            raise RuntimeError(
                f"Incoherent batch size {batch_size} for {len(self.segments)} segments in {self}"
            )

    def to(self, device: str) -> "SegmentData":
        """Creates a new instance on the appropriate device"""
        out = {name: d.to(device) for name, d in self.data.items()}
        return SegmentData(data=out, segments=self.segments)

    # pylint: disable=unused-argument
    def __getitem__(self, key: str) -> None:
        raise RuntimeError("New SegmentData batch is not a dict, use batch.data instead")


def validate_features(features: tp.Mapping[str, Feat]) -> tp.Mapping[str, Feat]:
    """Validate the feature container provided as input
    and map all cases to the more general a dict of list of sequences of features
    """
    if not features:
        return {}
    # use feature names for list
    if not isinstance(features, collections.abc.Mapping):
        raise ValueError(f"Only dict of features are supported, got {type(features)}")
    # single features are mapped to list to unify all cases
    return features


def get_pad_lengths(
    feats: tp.Mapping[str, Feat],
    pad_duration: float | None,  # in seconds
) -> tp.Dict[str, int]:
    """Precompute pad length in samples for each feature if applicable
    feats: mapping of Features
        the features
    pad_duration: float or None
        padding duration in seconds (if any)
    """
    pad_lengths: tp.Dict[str, int] = {}
    if pad_duration is None:
        return pad_lengths
    for name, f in feats.items():
        if isinstance(f, ns.features.BaseDynamic):
            freq = Frequency(f.frequency)
            pad_lengths[name] = freq.to_ind(pad_duration)
    return pad_lengths


def _pad_to(tensor: torch.Tensor, pad_len: int | None):
    """Pad last dimension to a given length"""
    if pad_len is None:
        return tensor
    if pad_len < tensor.shape[-1]:
        msg = "Pad duration is shorter than segment duration, cropping."
        warnings.warn(msg, UserWarning)
        return tensor[:, :pad_len]
    else:
        return torch.nn.functional.pad(tensor, (0, pad_len - tensor.shape[-1]))


def _apply_feature(segment: ns.segments.Segment, feature: Feat) -> torch.Tensor:
    """Apply feature on a segment"""
    return feature(
        segment.event_list,
        start=segment.start,
        duration=segment.duration,
        trigger=segment._trigger,
    )


class CollateSegments:
    """Collate function for segments (to be used as collate_fn in pytorch Dataloader
    Batches are structured as a SegmentData dataclass, with fields:
    - segments: the list of segments corresponding to each element of the batch dimension
    - data: the dict of tensors corresponding to the features
    """

    def __init__(
        self,
        features: tp.Mapping[str, Feat],
        tqdm: bool = False,
        pad_duration: float | None = None,
    ) -> None:
        self.tqdm = tqdm
        self.features = validate_features(features)
        self.pad_duration = pad_duration  # for the record
        self._pad_lengths = get_pad_lengths(self.features, pad_duration)

    def __repr__(self) -> str:
        name = self.__class__.__name__
        return f"{name}({self.features}, pad_duration={self.pad_duration})"

    def __call__(self, batch: tp.Iterable[ns.segments.Segment]) -> SegmentData:
        """Collate the features of a list of Segment."""
        if not isinstance(self.features, dict):
            raise RuntimeError("Features should have been converted into a dict")
        # initialize
        out: tp.Dict[str, tp.Any] = {name: [] for name in self.features}
        segments = []
        # process segments
        for segment in tqdm(batch) if self.tqdm else batch:
            segments.append(segment)
            for name, feat in self.features.items():
                # get data, merge if need be
                data = _apply_feature(segment, feat)
                # pad if need be
                data = _pad_to(data, self._pad_lengths.get(name, None))
                # append to specific feature list
                out[name].append(data)
        # concatenate batch when possible
        for name, data_list in out.items():
            if all(isinstance(data, torch.Tensor) for data in data_list):
                # shape: b, [dims...], [time]
                out[name] = torch.stack(data_list)
        return SegmentData(data=out, segments=segments)


# Dataset option


class SegmentDataset(torch.utils.data.Dataset[SegmentData]):
    """Dataset defined through segments and features

    Parameters
    ----------
    features: dict of Feature
        features to be computed, returned in the SegmentData.data dictionary items
    segments: list of segments
        the list of ns.segments.Segment instances defining the dataset
    pad_duration: float or None
        pad to a given duration
    remove_incomplete_segments: bool
         remove segments which do not contain one of the features

    Usage
    -----
    .. code-block:: python

        feats = {"whatever": ns.features.Pulse(frequency=100.0)]}
        ds = dl.SegmentDataset(feats, segments)
        # one data item
        item = ds[0]
        assert item.data["whatever"].shape[0] == 1  # batch dimension is always added
        # through dataloader:
        dataloader = torch.utils.data.DataLoader(ds, collate_fn=ds.collate_fn, batch_size=2)
        batch = next(iter(dataloader))
        print(batch.data["whatever"])
        # batch.segments holds the corresponding segments

    """

    def __init__(
        self,
        features: tp.Mapping[str, Feat],
        segments: tp.Sequence[ns.segments.Segment],
        pad_duration: float | None = None,
        remove_incomplete_segments: bool = False,
    ) -> None:
        self.features = validate_features(features)
        self.segments = segments
        event_types = {
            e for f in features.values() for e in f._event_types_helper.classes
        }
        filtered_segments = remove_invalid_segments(segments, list(event_types))
        if len(filtered_segments) != len(segments):
            if remove_incomplete_segments:
                self.segments = filtered_segments
            else:
                msg = f"{len(segments) - len(filtered_segments)} segments are missing some event types. Use `remove_incomplete_segments=True` to remove them."
                raise ValueError(msg)
        self._pad_lengths = get_pad_lengths(self.features, pad_duration)

    def collate_fn(self, batches: tp.List[SegmentData]) -> SegmentData:
        """Creates a new instance from several by stacking in a new first dimension
        for all attributes
        """
        if not batches:
            return SegmentData(data={}, segments=[])
        if len(batches) == 1:
            return batches[0]
        if not batches[0].data:
            raise ValueError(f"No feature in first batch: {batches[0]}")
        # move everything to pytorch if first one is numpy
        features = {}
        for name in batches[0].data:
            data = [b.data[name] for b in batches]
            try:
                features[name] = torch.cat(data, axis=0)  # type: ignore
            except Exception:
                string = f"Failed to collate data with shapes {[d.shape for d in data]}\n"
                string += "Do you need specifying padding in SegmentDataset?"
                logger.warning(string)
                raise
        segments = [s for b in batches for s in b.segments]
        return SegmentData(data=features, segments=segments)

    def __len__(self) -> int:
        return len(self.segments)

    def __getitem__(self, idx: int) -> SegmentData:
        seg = self.segments[idx]
        out: tp.Dict[str, torch.Tensor] = {}
        for name, feats in self.features.items():
            # get data, merge if need be
            data = _apply_feature(seg, feats)
            # pad if need be
            data = _pad_to(data, self._pad_lengths.get(name, None))
            # append to specific feature list
            out[name] = data[None, ...]  # add back dimension and set
        return SegmentData(data=out, segments=[seg])

    def as_one_batch(self, num_workers: int = 0) -> SegmentData:
        """Returns a single batch with all the dataset data, un-shuffled"""
        num_workers = min(num_workers, len(self))
        batch_size = len(self)
        if num_workers > 1:
            batch_size = max(1, len(self) // (3 * num_workers))
        if num_workers == 1:
            num_workers = 0  # simplifies debugging
        loader = torch.utils.data.DataLoader(
            self,
            collate_fn=self.collate_fn,
            batch_size=batch_size,
            num_workers=num_workers,
            shuffle=False,
        )
        return self.collate_fn(list(loader))
