# Supplementary material for: Towards decoding individual words from non-invasive brain recordings
Source: Nat Commun. 2025 Nov 26;16:10521. doi: 10.1038/s41467-025-65499-0 (PMC12658044; doi:10.1038/s41467-025-65499-0)
Supplement: Supplementary file 3 — Supplementary Code 1 [file 41467_2025_65499_MOESM3_ESM.zip › Code/neuralset/examples/wen2017.py]

# Copyright (c) Meta Platforms, Inc. and affiliates.
# All rights reserved.
#
# This source code is licensed under the license found in the
# LICENSE file in the root directory of this source tree.

import typing as tp
from pathlib import Path

from torch.utils.data import DataLoader

import neuralset as ns

# setup path
# typically used across users, can be read-only
path = Path("/large_experiments/brainai/shared/studies")
cache = ns.CACHE_FOLDER  # ~<userhome>/.cache/neuralset
infra: tp.Any = {"folder": cache}  # Any to deactivate type check


# two fmri studies with videos
for study in ["Wen2017", "Zhou2023"]:
    # Define the features we want to read/compute
    # this will store the resampled embedding
    video = ns.features.Video(frequency=0.5, infra=infra)
    fmri = ns.features.Fmri(frequency=0.5)
    video.install_requirements()
    fmri.install_requirements()

    # This is only slow the first time you run it, then the
    # dataframe is cached.
    events = ns.data.StudyLoader(
        name=study,
        path=path,
        cache=cache,
        download=False,
        install=False,  # install pacakges required for this study
    ).build()

    # Define the dataset (e.g. event.split=="train")
    segments = ns.segments.list_segments(
        events, idx=events.type == "Video", start=0.0, duration=10.0
    )

    # you can also use a striding approach:
    # segments = ns.segments.list_segments(events, stride=4., duration=10.)

    # or a combination
    # videos = events.type == "video"
    # segments = ns.segments.list_segments(events, idx=videos, stride=4.0, duration=0.10)

    # define dataloader

    dataset = ns.SegmentDataset({"vid": video, "fmri": fmri}, segments)
    dloader = DataLoader(dataset, collate_fn=dataset.collate_fn, batch_size=1)

    # Load an actual batch in memory
    batch = next(iter(dloader))
    print({x: y.shape for x, y in batch.data.items()})
