# Supplementary material for: Towards decoding individual words from non-invasive brain recordings
Source: Nat Commun. 2025 Nov 26;16:10521. doi: 10.1038/s41467-025-65499-0 (PMC12658044; doi:10.1038/s41467-025-65499-0)
Supplement: Supplementary file 3 — Supplementary Code 1 [file 41467_2025_65499_MOESM3_ESM.zip › Code/neuralset/neuralset.egg-info/PKG-INFO]

Metadata-Version: 2.1
Name: neuralset
Version: 0.0.1
Author: Facebook AI Research
Project-URL: Source, https://github.com/fairinternal/brainai
Project-URL: Tracker, https://github.com/fairinternal/brainai/issues
Requires-Python: >=3.10
Description-Content-Type: text/markdown
Requires-Dist: pandas>=2.2.2
Requires-Dist: pyarrow>=17.0.0
Requires-Dist: numpy>=2.0.0
Requires-Dist: mne>=1.4.0
Requires-Dist: scikit-learn>=0.21.2
Requires-Dist: torch>=2.0.1
Requires-Dist: pytest>=7.4.0
Requires-Dist: nibabel>=5.1.0
Requires-Dist: tqdm>=4.65.0
Requires-Dist: exca
Provides-Extra: dev
Requires-Dist: pytest>=4.3.0; extra == "dev"
Requires-Dist: pytest-markdown-docs>=0.5.0; extra == "dev"
Requires-Dist: black==24.3.0; extra == "dev"
Requires-Dist: isort==5.12.0; extra == "dev"
Requires-Dist: pre-commit>=3.0.0; extra == "dev"
Requires-Dist: mypy>=1.11.0; extra == "dev"
Requires-Dist: pylint>=2.13.9; extra == "dev"
Requires-Dist: flake8; extra == "dev"
Requires-Dist: pandas-stubs; extra == "dev"
Requires-Dist: types-PyYAML; extra == "dev"
Requires-Dist: types-Pillow; extra == "dev"
Requires-Dist: types-pywin32; extra == "dev"
Requires-Dist: types-requests; extra == "dev"
Requires-Dist: types-setuptools; extra == "dev"
Requires-Dist: types-tabulate; extra == "dev"
Requires-Dist: types-tqdm; extra == "dev"
Requires-Dist: sphinx>=7.4.7; extra == "dev"
Requires-Dist: myst-parser>=3.0.1; extra == "dev"

# neuralset
![workflow badge](https://github.com/fairinternal/brainai/actions/workflows/test-type-lint.yaml/badge.svg)

Neuro AI made easy.

Neuralset documentation is moved to [docs/neuralset.md](../docs/neuralset.md)

Infra documentation is available on [https://facebookresearch.github.io/exca/](https://facebookresearch.github.io/exca/)
