# Supplementary material for: Towards decoding individual words from non-invasive brain recordings
Source: Nat Commun. 2025 Nov 26;16:10521. doi: 10.1038/s41467-025-65499-0 (PMC12658044; doi:10.1038/s41467-025-65499-0)
Supplement: Supplementary file 3 — Supplementary Code 1 [file 41467_2025_65499_MOESM3_ESM.zip › Code/neuralset/neuralset.egg-info/SOURCES.txt]

README.md
pyproject.toml
neuralset/__init__.py
neuralset/base.py
neuralset/data.py
neuralset/dataloader.py
neuralset/download.py
neuralset/enhancers.py
neuralset/events.py
neuralset/helpers.py
neuralset/pipelines.py
neuralset/py.typed
neuralset/segments.py
neuralset/splitting.py
neuralset/test_base.py
neuralset/test_data.py
neuralset/test_dataloader.py
neuralset/test_enhancers.py
neuralset/test_events.py
neuralset/test_pipelines.py
neuralset/test_segments.py
neuralset/test_splitting.py
neuralset/test_utils.py
neuralset/utils.py
neuralset.egg-info/PKG-INFO
neuralset.egg-info/SOURCES.txt
neuralset.egg-info/dependency_links.txt
neuralset.egg-info/requires.txt
neuralset.egg-info/top_level.txt
neuralset/experimental/__init__.py
neuralset/experimental/segments.py
neuralset/experimental/features/__init__.py
neuralset/experimental/features/image.py
neuralset/experimental/features/test_features.py
neuralset/experimental/features/torchhub.py
neuralset/experimental/features/video.py
neuralset/features/__init__.py
neuralset/features/audio.py
neuralset/features/base.py
neuralset/features/image.py
neuralset/features/neuro.py
neuralset/features/test_audio.py
neuralset/features/test_base.py
neuralset/features/test_image.py
neuralset/features/test_neuro.py
neuralset/features/test_text.py
neuralset/features/test_video.py
neuralset/features/text.py
neuralset/features/video.py
neuralset/infra/__init__.py
neuralset/infra/base.py
neuralset/infra/cachedict.py
neuralset/infra/confdict.py
neuralset/infra/dumperloader.py
neuralset/infra/helpers.py
neuralset/infra/map.py
neuralset/infra/slurm.py
neuralset/infra/task.py
neuralset/infra/test_base.py
neuralset/infra/test_cachedict.py
neuralset/infra/test_compat.py
neuralset/infra/test_confdict.py
neuralset/infra/test_dumperloader.py
neuralset/infra/test_helpers.py
neuralset/infra/test_localmap.py
neuralset/infra/test_map.py
neuralset/infra/test_task.py
neuralset/infra/test_utils.py
neuralset/infra/test_workdir.py
neuralset/infra/utils.py
neuralset/infra/workdir.py
neuralset/studies/__init__.py
neuralset/studies/accou2023.py
neuralset/studies/allen2022beta.py
neuralset/studies/allen2022bold.py
neuralset/studies/armeni2022.py
neuralset/studies/babayan2019.py
neuralset/studies/brennan2019.py
neuralset/studies/broderick2019.py
neuralset/studies/chang2019.py
neuralset/studies/contier2022.py
neuralset/studies/courtois2023.py
neuralset/studies/ctrllabs2024.py
neuralset/studies/ghassemi2018.py
neuralset/studies/gifford2021.py
neuralset/studies/grootswagers2022.py
neuralset/studies/grootswagers2024.py
neuralset/studies/gwilliams2022.py
neuralset/studies/hebart2023.py
neuralset/studies/hebart2023bold.py
neuralset/studies/kemp2000.py
neuralset/studies/khan2022.py
neuralset/studies/lebel2023bold.py
neuralset/studies/li2022.py
neuralset/studies/luke2021.py
neuralset/studies/mnesample2013.py
neuralset/studies/moabb.py
neuralset/studies/nastase2020.py
neuralset/studies/nieuwland2018.py
neuralset/studies/pallier2023.py
neuralset/studies/pinet2024.py
neuralset/studies/schalk2009.py
neuralset/studies/schirrmeister2017.py
neuralset/studies/schoffelen2019.py
neuralset/studies/shen2020.py
neuralset/studies/singer2023bold.py
neuralset/studies/singer2023meg.py
neuralset/studies/test_studies.py
neuralset/studies/test_utils.py
neuralset/studies/testfmri2023.py
neuralset/studies/testfnirs2024.py
neuralset/studies/testmeg2023.py
neuralset/studies/tuh_eeg.py
neuralset/studies/utils.py
neuralset/studies/vandijk2022.py
neuralset/studies/wen2017.py
neuralset/studies/xu2024.py
neuralset/studies/zhou2023.py
