# Supplementary material for: Towards decoding individual words from non-invasive brain recordings
Source: Nat Commun. 2025 Nov 26;16:10521. doi: 10.1038/s41467-025-65499-0 (PMC12658044; doi:10.1038/s41467-025-65499-0)
Supplement: Supplementary file 3 — Supplementary Code 1 [file 41467_2025_65499_MOESM3_ESM.zip › Code/neuralset/neuralset.egg-info/requires.txt]

pandas>=2.2.2
pyarrow>=17.0.0
numpy>=2.0.0
mne>=1.4.0
scikit-learn>=0.21.2
torch>=2.0.1
pytest>=7.4.0
nibabel>=5.1.0
tqdm>=4.65.0
exca

[dev]
pytest>=4.3.0
pytest-markdown-docs>=0.5.0
black==24.3.0
isort==5.12.0
pre-commit>=3.0.0
mypy>=1.11.0
pylint>=2.13.9
flake8
pandas-stubs
types-PyYAML
types-Pillow
types-pywin32
types-requests
types-setuptools
types-tabulate
types-tqdm
sphinx>=7.4.7
myst-parser>=3.0.1
