# Supplementary material for: Towards decoding individual words from non-invasive brain recordings
Source: Nat Commun. 2025 Nov 26;16:10521. doi: 10.1038/s41467-025-65499-0 (PMC12658044; doi:10.1038/s41467-025-65499-0)
Supplement: Supplementary file 3 — Supplementary Code 1 [file 41467_2025_65499_MOESM3_ESM.zip › Code/.github/workflows/test-type-lint.yaml]

name: Build & run pytest-mypy-linters
env:
    IN_GITHUB_ACTION: 1

on: [push]

jobs:
  run-on-ubuntu:
    # require 8-core machines (Github Actions Larger Runners) to have more than 14GB disk space
    runs-on: 8-core-ubuntu  # ubuntu-latest
    strategy:
      max-parallel: 5

    steps:
    - uses: actions/checkout@v4
    - name: Set up Python 3.10
      uses: actions/setup-python@v5
      with:
        python-version: '3.10'

    # Building/caching the environment

    - name: Add conda to system path
      run: |
        # $CONDA is an environment variable pointing to the root of the miniconda directory
        echo $CONDA
        echo $CONDA/bin >> $GITHUB_PATH
        echo $CONDA_PREFIX

    - name: Cache conda env
      id: cache-conda
      uses: actions/cache@v4
      env:
        # change name here (only) to invalidate cache
        cache-name: cache-conda-env-v0
      with:
          key: ${{ env.cache-name }}-${{ hashFiles('neuralset/pyproject.toml') }}-${{ hashFiles('neuraltrain/pyproject.toml') }}
          path: ./ci_env

    - name: Create conda env
      run: |
        # creates the env if it does not exist (not loaded from cache)
        sudo apt-get update
        sudo apt-get install ffmpeg
        if [ ! -d "./ci_env" ]; then \
          conda create -p ./ci_env python=3.10 ipython -y
        fi

    - name: Install dependencies
      run: |
        source activate ./ci_env
        cd neuralset
        which pip
        pip install --config-settings editable_mode=strict -e .[dev]
        pip install imageio julius moviepy>=2.0.0 torch torchvision torchaudio soundfile transformers x-transformers scikit-image opencv-python wordfreq spacy nilearn h5py pybids timm Levenshtein  # additional for tests
        pip install numpy>=2.0.0  # this may have been reverted by additional installs
        # install third party
        cd ../third-party/raft
        pip install -e .
        cd ../../scratch/jrapin/autoconf  # useful for testing work directory copy
        pip install -e .

    - name: (neuraltrain) Install dependencies
      run: |
        source activate ./ci_env
        cd neuraltrain
        pip install -e .[lightning,dev]

    - name: Print installed packages
      run: |
        source activate ./ci_env
        pip freeze

    # start checks

    - name: (neuralset) Run type hint checks with mypy
      run: |
        source activate ./ci_env
        pip show mypy
        cd neuralset
        mypy neuralset
        mypy examples

    - name: (neuraltrain) Run type hint checks with mypy
      run: |
        source activate ./ci_env
        pip show mypy
        cd neuraltrain
        mypy neuraltrain

    - name: Restore huggingface/torchub cache dirs
      # use a different caches to avoid one big cache that may fail if over 10GB
      id: cache-huggingface
      uses: actions/cache@v4
      with:
        path: |
          ~/.cache/huggingface
          ~/.cache/torch/hub
        key: huggingface-cache-6

    - name: Restore neuralset cache dir
      # use a different caches to avoid one big cache that may fail if over 10GB
      id: cache-neuralset
      uses: actions/cache@v4
      with:
        path: |
          ~/.cache/neuralset
        key: neuralset-cache-5

    - name: Print cache
      run: |
          du -h -d 1 ~/.cache/neuralset || true
          du -h -d 2 ~/.cache/huggingface || true
          du -h -d 2 ~/.cache/torch || true

    - name: (neuralset) Test with pytest
      run: |
        source activate ./ci_env
        pip show pytest
        cd neuralset
        pytest neuralset --durations=10

    - name: (neuraltrain) Test with pytest
      run: |
        source activate ./ci_env
        pip show pytest
        pytest neuraltrain/neuraltrain --durations=10
        # Run example project test
        cd neuraltrain
        mkdir project_example/cache
        python -m project_example.grids.test_run

    - name: Test README code blocks
      run: |
        source activate ./ci_env
        cd docs
        pytest --markdown-docs -m markdown-docs neuralset.md
        # XXX add same for neuraltrain

    - name: Run basic pylint
      run: |
        source activate ./ci_env
        pip show pylint
        pylint neuralset/neuralset --disable=all --enable=unused-import,unused-variable,redefined-builtin,used-before-assignment,super-init-not-called,useless-super-delegation,dangerous-default-value,unnecessary-pass,attribute-defined-outside-init
        pylint neuraltrain/neuraltrain --disable=all --enable=unused-import,unused-variable,redefined-builtin,used-before-assignment,super-init-not-called,useless-super-delegation,dangerous-default-value,unnecessary-pass,attribute-defined-outside-init

    - name: black
      run: |
        source activate ./ci_env
        black --version
        black -v --check --diff neuralset
        black -v --check --diff neuraltrain

    - name: isort
      run: |
        source activate ./ci_env
        isort --version
        isort --check --diff neuralset
        isort --check --diff neuraltrain

      # TO BE COMPLETELY DEPRECATED?
      # - name: autoconf
      #   run: |
      #     source activate ./ci_env
      #     cd scratch/jrapin/autoconf
      #     pip install -e .
      #     mypy autoconf
      #     pytest autoconf

    - name: Print cache
      run: |
          du -h -d 1 ~/.cache/neuralset || true
          du -h -d 2 ~/.cache/huggingface || true
