# Supplementary material for: Towards decoding individual words from non-invasive brain recordings
Source: Nat Commun. 2025 Nov 26;16:10521. doi: 10.1038/s41467-025-65499-0 (PMC12658044; doi:10.1038/s41467-025-65499-0)
Supplement: Supplementary file 3 — Supplementary Code 1 [file 41467_2025_65499_MOESM3_ESM.zip › Code/.github/workflows/documentation.yml]

name: Build documentation

on: [push, workflow_dispatch]  # pull_request, 

permissions:
  contents: write

jobs:
  build-docs:
    runs-on: ubuntu-latest
    steps:
      - uses: actions/checkout@v4
      - uses: actions/setup-python@v5
      - name: Install dependencies
        run: |
          pip install sphinx sphinx_rtd_theme myst_parser
          pip install -U pip
          pushd neuralset;pip install -e .;popd 
          python -c "import neuralset.infra"  # check it works
      - name: Sphinx build
        run: |
          pushd docs;make html;popd 
      - name: Deploy to GitHub Pages
        uses: peaceiris/actions-gh-pages@v3
        if: ${{ github.event_name == 'push' && github.ref == 'refs/heads/main' }}
        with:
          publish_branch: gh-pages
          github_token: ${{ secrets.GITHUB_TOKEN }}
          publish_dir: docs/_build/html
          force_orphan: true
