# Supplementary material for: Towards decoding individual words from non-invasive brain recordings
Source: Nat Commun. 2025 Nov 26;16:10521. doi: 10.1038/s41467-025-65499-0 (PMC12658044; doi:10.1038/s41467-025-65499-0)
Supplement: Supplementary file 3 — Supplementary Code 1 [file 41467_2025_65499_MOESM3_ESM.zip › Code/neuraltrain/neuraltrain/models/fmri_mlp.py]

# Copyright (c) Meta Platforms, Inc. and affiliates.
# All rights reserved.
#
# This source code is licensed under the license found in the
# LICENSE file in the root directory of this source tree.

import logging
import typing as tp
from functools import partial

import torch
from torch import nn
from torchvision.ops import MLP

from .base import BaseModelConfig
from .common import Mean, MlpConfig, SubjectLayers

logger = logging.getLogger(__name__)


class FmriMlpConfig(BaseModelConfig):
    name: tp.Literal["FmriMlp"] = "FmriMlp"

    # From original MindEye model
    hidden: int = 4096
    n_blocks: int = 4
    norm_type: str = "ln"
    act_first: bool = False

    # Handling multiple TRs
    n_repetition_times: int = 1
    time_agg: tp.Literal["in_mean", "in_linear", "out_mean", "out_linear"] = "out_linear"

    # TR embeddings
    use_tr_embeds: bool = False
    tr_embed_dim: int = 16
    use_tr_layer: bool = False

    # Control output size explicitly
    out_dim: int | None = None

    # Subject-specific settings
    subject_layers: bool = False
    n_subjects: int = 20
    subject_layers_dim: tp.Literal["input", "hidden"] = "hidden"
    subject_layers_id: bool = False

    # Output heads
    output_head_config: MlpConfig | dict[str, MlpConfig] | None = None
    # E.g., to replicate MindEye's projector config:
    # {
    #     "clip": {
    #         "hidden_sizes": [2048, 2048, 768],
    #         "norm_layer": "layer",
    #         "activation_layer": "gelu",
    #     },
    #     "mse": {"hidden_sizes": []}
    # }

    def build(self, n_in_channels: int, n_outputs: int | None) -> nn.Module:
        out_dim = self.out_dim if n_outputs is None else n_outputs
        if out_dim is None:
            raise ValueError("One of n_outputs or config.out_dim must be set.")

        return FmriMlp(
            in_dim=n_in_channels,
            out_dim=out_dim,
            config=self,
        )


class FmriMlp(nn.Module):
    """Residual MLP adapted from [1].

    See https://github.com/MedARC-AI/fMRI-reconstruction-NSD/blob/main/src/models.py#L171

    References
    ----------
    [1] Scotti, Paul, et al. "Reconstructing the mind's eye: fMRI-to-image with contrastive
        learning and diffusion priors." Advances in Neural Information Processing Systems 36
        (2024).
    """

    def __init__(
        self,
        in_dim: int,
        out_dim: int,
        config: FmriMlpConfig | None = None,
    ):
        super().__init__()
        config = config if config is not None else FmriMlpConfig()

        # Temporal aggregation
        self.in_time_agg: None | nn.Module = None
        self.out_time_agg: None | nn.Module = None
        self.n_repetition_times = config.n_repetition_times
        if config.time_agg == "in_mean":
            self.in_time_agg = Mean(dim=2, keepdim=True)
            self.n_repetition_times = 1
        elif config.time_agg == "in_linear":
            self.in_time_agg = nn.LazyLinear(1)
            self.n_repetition_times = 1
        elif config.time_agg == "out_mean":
            self.out_time_agg = Mean(dim=2)
        elif config.time_agg == "out_linear":
            self.out_time_agg = nn.LazyLinear(1)

        norm_func = (
            partial(nn.BatchNorm1d, num_features=config.hidden)
            if config.norm_type == "bn"
            else partial(nn.LayerNorm, normalized_shape=config.hidden)  # type: ignore
        )
        act_fn = partial(nn.ReLU, inplace=True) if config.norm_type == "bn" else nn.GELU
        act_and_norm = (act_fn, norm_func) if config.act_first else (norm_func, act_fn)

        # Subject-specific linear layer
        self.subject_layers = None
        if config.subject_layers:
            dim = {"hidden": config.hidden, "input": in_dim}[config.subject_layers_dim]
            self.subject_layers = SubjectLayers(
                in_dim,
                dim,
                config.n_subjects,
                config.subject_layers_id,
                mode="for_loop",
            )
            in_dim = dim

        # TR embeddings
        self.tr_embeddings = None
        if config.use_tr_embeds:
            self.tr_embeddings = nn.Embedding(
                self.n_repetition_times, config.tr_embed_dim
            )
            in_dim += config.tr_embed_dim

        self.lin0: nn.Conv1d | nn.Linear
        if config.use_tr_layer:
            self.lin0 = nn.Conv1d(
                in_channels=self.n_repetition_times,
                out_channels=self.n_repetition_times * config.hidden,
                kernel_size=in_dim,
                groups=self.n_repetition_times,
                bias=True,
            )
        else:
            self.lin0 = nn.Linear(in_dim, config.hidden)
        self.post_lin0 = nn.Sequential(
            *[item() for item in act_and_norm], nn.Dropout(0.5)  # type: ignore
        )

        self.mlp = nn.ModuleList(
            [
                nn.Sequential(
                    nn.Linear(config.hidden, config.hidden),
                    *[item() for item in act_and_norm],  # type: ignore
                    nn.Dropout(0.15),
                )
                for _ in range(config.n_blocks)
            ]
        )
        self.lin1 = nn.Linear(config.hidden, out_dim, bias=True)
        self.n_blocks = config.n_blocks

        # Separate output head(s)
        self.output_head: None | MLP | dict[str, MLP] = None
        if config.output_head_config is not None:
            if isinstance(config.output_head_config, MlpConfig):
                self.output_head = config.output_head_config.build(input_size=out_dim)
            elif isinstance(config.output_head_config, dict):
                self.output_head = nn.ModuleDict()
                for name, head_config in config.output_head_config.items():
                    self.output_head[name] = head_config.build(
                        input_size=out_dim,
                    )

    def forward(
        self,
        x: torch.Tensor,
        subject_ids: torch.Tensor | None = None,
        channel_positions: (
            torch.Tensor | None
        ) = None,  # Unused; for compatibility with SimpleConv
    ) -> torch.Tensor | dict[str, torch.Tensor]:
        x = x.reshape(x.shape[0], -1, x.shape[-1])  # (B, F, T)
        if self.in_time_agg is not None:
            x = self.in_time_agg(x)  # (B, F, 1)

        B, _, T = x.shape
        assert (
            T == self.n_repetition_times
        ), f"Mismatch between expected and provided number TRs: {T} != {self.n_repetition_times}"

        if self.subject_layers is not None:
            x = self.subject_layers(x, subject_ids)
        x = x.permute(0, 2, 1)  # (B, F, T) -> (B, T, F)

        if self.tr_embeddings is not None:
            embeds = self.tr_embeddings(torch.arange(T, device=x.device))
            embeds = torch.tile(embeds, dims=(B, 1, 1))
            x = torch.cat([x, embeds], dim=2)

        x = self.lin0(x).reshape(B, T, -1)  # (B, T, F) -> (B, T * F, 1) -> (B, T, F)
        x = self.post_lin0(x)

        residual = x
        for res_block in range(self.n_blocks):
            x = self.mlp[res_block](x)
            x += residual
            residual = x

        x = x.permute(0, 2, 1)  # (B, T, F) -> (B, F, T)
        if self.out_time_agg is not None:
            x = self.out_time_agg(x)  # (B, F, 1)
        x = x.flatten(1)  # Ensure 2D
        x = self.lin1(x)

        # Apply output heads (e.g. for separate CLIP and MSE losses)
        if isinstance(self.output_head, MLP):
            out = self.output_head(x)
        elif isinstance(self.output_head, nn.ModuleDict):
            out = {name: head(x) for name, head in self.output_head.items()}
        else:
            out = x

        return out


class FmriLinearConfig(BaseModelConfig):
    name: tp.Literal["FmriLinear"] = "FmriLinear"  # type: ignore

    out_dim: int | None = None
    time_agg: tp.Literal["in_mean", "in_linear", "out_mean", "out_linear"] = "out_linear"
    output_head_config: MlpConfig | dict[str, MlpConfig] | None = None

    def build(self, n_in_channels: int, n_outputs: int | None) -> nn.Module:
        out_dim = self.out_dim if n_outputs is None else n_outputs
        if out_dim is None:
            raise ValueError("One of n_outputs or config.out_dim must be set.")

        return FmriLinear(
            in_dim=n_in_channels,
            out_dim=out_dim,
            config=self,
        )


class FmriLinear(nn.Module):
    """Linear model with temporal aggregation and optional output heads."""

    def __init__(
        self,
        in_dim: int,
        out_dim: int,
        config: FmriLinearConfig | None = None,
    ):
        super().__init__()
        config = config if config is not None else FmriLinearConfig()

        # Temporal aggregation
        self.in_time_agg: None | nn.Module = None
        self.out_time_agg: None | nn.Module = None
        if config.time_agg == "in_mean":
            self.in_time_agg = Mean(dim=2, keepdim=True)
        elif config.time_agg == "in_linear":
            self.in_time_agg = nn.LazyLinear(1)
        elif config.time_agg == "out_mean":
            self.out_time_agg = Mean(dim=2)
        elif config.time_agg == "out_linear":
            self.out_time_agg = nn.LazyLinear(1)

        self.linear = nn.Linear(in_dim, out_dim, bias=True)

        # Separate output head(s)
        self.output_head: None | MLP | dict[str, MLP] = None
        if config.output_head_config is not None:
            if isinstance(config.output_head_config, MlpConfig):
                self.output_head = config.output_head_config.build(input_size=out_dim)
            elif isinstance(config.output_head_config, dict):
                self.output_head = nn.ModuleDict()
                for name, head_config in config.output_head_config.items():
                    self.output_head[name] = head_config.build(
                        input_size=out_dim,
                    )

    def forward(
        self,
        x: torch.Tensor,
        subject_ids: (
            torch.Tensor | None
        ) = None,  # Unused; for compatibility with SimpleConv
        channel_positions: (
            torch.Tensor | None
        ) = None,  # Unused; for compatibility with SimpleConv
    ) -> torch.Tensor | dict[str, torch.Tensor]:

        x = x.reshape(x.shape[0], -1, x.shape[-1])  # (B, F, T)
        if self.in_time_agg is not None:
            x = self.in_time_agg(x)  # (B, F, 1)
        x = x.permute(0, 2, 1)  # (B, F, T) -> (B, T, F)
        x = self.linear(x)
        x = x.permute(0, 2, 1)  # (B, T, F) -> (B, F, T)
        if self.out_time_agg is not None:
            x = self.out_time_agg(x)  # (B, F, 1)
        x = x.flatten(1)  # Ensure 2D

        # Apply output heads (e.g. for separate CLIP and MSE losses)
        if isinstance(self.output_head, MLP):
            out = self.output_head(x)
        elif isinstance(self.output_head, nn.ModuleDict):
            out = {name: head(x) for name, head in self.output_head.items()}
        else:
            out = x

        return out
