# Supplementary material for: Towards decoding individual words from non-invasive brain recordings
Source: Nat Commun. 2025 Nov 26;16:10521. doi: 10.1038/s41467-025-65499-0 (PMC12658044; doi:10.1038/s41467-025-65499-0)
Supplement: Supplementary file 3 — Supplementary Code 1 [file 41467_2025_65499_MOESM3_ESM.zip › Code/neuraltrain/neuraltrain/models/base.py]

# Copyright (c) Meta Platforms, Inc. and affiliates.
# All rights reserved.
#
# This source code is licensed under the license found in the
# LICENSE file in the root directory of this source tree.

"""Pydantic configurations for models.
"""


import pydantic
import torch.nn as nn


class BaseModelConfig(pydantic.BaseModel):
    """Base class for model configurations."""

    model_config = pydantic.ConfigDict(extra="forbid")
    name: str

    def build(self, *args, **kwargs) -> nn.Module:
        raise NotImplementedError
