# Supplementary material for: Towards decoding individual words from non-invasive brain recordings
Source: Nat Commun. 2025 Nov 26;16:10521. doi: 10.1038/s41467-025-65499-0 (PMC12658044; doi:10.1038/s41467-025-65499-0)
Supplement: Supplementary file 3 — Supplementary Code 1 [file 41467_2025_65499_MOESM3_ESM.zip › Code/neuraltrain/neuraltrain/optimizers/__init__.py]

# Copyright (c) Meta Platforms, Inc. and affiliates.
# All rights reserved.
#
# This source code is licensed under the license found in the
# LICENSE file in the root directory of this source tree.

import typing as tp

import pydantic

from ..utils import all_subclasses
from .base import BaseOptimizerConfig

# Find existing optimizer config subclasses
OptimizerConfig = BaseOptimizerConfig

OptimizerConfig = tp.Annotated[  # type: ignore
    tp.Union[tuple(all_subclasses(BaseOptimizerConfig))],
    pydantic.Field(discriminator="name"),
]
