# Supplementary material for: Towards decoding individual words from non-invasive brain recordings
Source: Nat Commun. 2025 Nov 26;16:10521. doi: 10.1038/s41467-025-65499-0 (PMC12658044; doi:10.1038/s41467-025-65499-0)
Supplement: Supplementary file 3 — Supplementary Code 1 [file 41467_2025_65499_MOESM3_ESM.zip › Code/neuraltrain/neuraltrain/augmentations/__init__.py]

# Copyright (c) Meta Platforms, Inc. and affiliates.
# All rights reserved.
#
# This source code is licensed under the license found in the
# LICENSE file in the root directory of this source tree.

from .augmentations import (
    BandstopFilterFFT,
    BandstopFilterFFTConfig,
    ChannelsDropoutConfig,
    FrequencyShiftConfig,
    GaussianNoiseConfig,
    SmoothTimeMaskConfig,
    TrivialBrainAugment,
    TrivialBrainAugmentConfig,
)
