# Supplementary material for: Towards decoding individual words from non-invasive brain recordings
Source: Nat Commun. 2025 Nov 26;16:10521. doi: 10.1038/s41467-025-65499-0 (PMC12658044; doi:10.1038/s41467-025-65499-0)
Supplement: Supplementary file 3 — Supplementary Code 1 [file 41467_2025_65499_MOESM3_ESM.zip › Code/neuraltrain/neuraltrain/augmentations/test_augmentations.py]

# Copyright (c) Meta Platforms, Inc. and affiliates.
# All rights reserved.
#
# This source code is licensed under the license found in the
# LICENSE file in the root directory of this source tree.

import typing as tp

import pandas as pd
import pytest
import torch
from torch.utils.data import DataLoader

import neuralset as ns  # type: ignore
from neuralset.test_dataloader import _make_segments  # type: ignore

from .augmentations import (
    AugmentCollateSegments,
    AugmentedSegmentDataset,
    BandstopFilterFFT,
    TrivialBrainAugment,
    TrivialBrainAugmentConfig,
)


@pytest.mark.parametrize("sfreq", [100, 250])
@pytest.mark.parametrize("bandwidth", [2, 4])
def test_bandstop_filter_fft(sfreq, bandwidth):
    transform = BandstopFilterFFT(sfreq=sfreq, bandwidth=bandwidth)
    x = torch.randn(10, 2, 512)
    z = transform(x)
    # Only check shape for now
    assert z.shape == x.shape


@pytest.mark.parametrize("sfreq", [100, 250])
def test_trivial_brain_augment(sfreq):
    transform = TrivialBrainAugment(TrivialBrainAugmentConfig(sfreq=sfreq))
    x = torch.randn(10, 2, 512)
    z = transform(x)
    # Only check shape for now
    assert z.shape == x.shape


def test_augment_collate_segments() -> None:
    # A study is just a dataframe of events
    timeline = "subject-1_recording-99-session-foo"
    events = pd.DataFrame(
        [
            dict(type="Word", start=10.0, duration=0.5, text="Hello", timeline=timeline),
            dict(type="Word", start=12.0, duration=0.5, text="world", timeline=timeline),
        ]
    )
    events = ns.segments.validate_events(events)
    dataset = ns.segments.list_segments(
        events, idx=events.type == "Word", start=0.0, duration=1.0
    )
    feature = ns.features.base.Pulse(frequency=100.0, aggregation="sum")
    collate_fn = AugmentCollateSegments(
        features={"pulse": feature}, transforms={"pulse": lambda a: a * 0 + 2}
    )
    dataloader: torch.utils.data.DataLoader = DataLoader(
        dataset, collate_fn=collate_fn, batch_size=2  # type: ignore
    )

    batch = next(iter(dataloader))
    assert batch.data["pulse"].shape == (2, 1, 100)
    assert torch.all(batch.data["pulse"] == 2)


def test_augmented_segment_dataset() -> None:
    # A study is just a dataframe of events
    segments = _make_segments()
    pulse = ns.features.Pulse(frequency=100.0)
    feats: tp.Any = {"transformed": pulse, "untransformed": pulse}
    ds = AugmentedSegmentDataset(
        feats,
        segments,
        transforms={"transformed": lambda a: a * 2},
    )
    dataloader: DataLoader = DataLoader(ds, collate_fn=ds.collate_fn, batch_size=2)
    batch = next(iter(dataloader))
    assert batch.data["transformed"].shape == (2, 1, 100)
    assert batch.data["untransformed"].shape == (2, 1, 100)
    assert torch.all(batch.data["transformed"] == batch.data["untransformed"][:, :1] * 2)
