# Supplementary material for: Towards decoding individual words from non-invasive brain recordings
Source: Nat Commun. 2025 Nov 26;16:10521. doi: 10.1038/s41467-025-65499-0 (PMC12658044; doi:10.1038/s41467-025-65499-0)
Supplement: Supplementary file 3 — Supplementary Code 1 [file 41467_2025_65499_MOESM3_ESM.zip › Code/neuraltrain/neuraltrain/augmentations/augmentations.py]

# Copyright (c) Meta Platforms, Inc. and affiliates.
# All rights reserved.
#
# This source code is licensed under the license found in the
# LICENSE file in the root directory of this source tree.

import typing as tp

import numpy as np
import pydantic
import torch
from braindecode.augmentation import (
    ChannelsDropout,
    FrequencyShift,
    GaussianNoise,
    SmoothTimeMask,
)
from torch import nn

import neuralset as ns
from neuralset.dataloader import CollateSegments, SegmentData, SegmentDataset
from neuralset.features import BaseFeature as Feat


def apply_transforms(
    segment_data: SegmentData, transforms: dict[str, tp.Callable]
) -> SegmentData:
    _check_transform_keys_exist(transforms, segment_data.data)

    for key in segment_data.data:
        if key in transforms:
            segment_data.data[key] = transforms[key](segment_data.data[key])
    return segment_data


def _check_transform_keys_exist(
    transforms: dict[str, tp.Any], features: tp.Mapping[str, tp.Any]
) -> None:
    additional = set(transforms) - set(features)
    if additional:
        raise ValueError(f"Keys in transforms are not present in data: {additional}")


class AugmentCollateSegments(CollateSegments):
    """Collate function for segments (to be used as collate_fn in pytorch Dataloader
    Batches are structured as a SegmentData dataclass, with fields:
    - segments: the list of segments corresponding to each element of the batch dimension
    - data: the dict of tensors corresponding to the features

    Usage
    -----

    collate = AugmentCollateSegments(
        {"meg": ns.features.Meg(frequency=100.0)}
        transforms=dict(meg=BandstopFilterFFT(sfreq=100, bandwidth=1)),
    )
    dataloader = DataLoader(
        segments,
        collate_fn=collate,
        ...
    )
    batch = next(iter(dataloader))
    print(batch.data["meg"])

    """

    def __init__(
        self,
        features: tp.Mapping[str, Feat],
        tqdm: bool = False,
        pad_duration: float | None = None,
        transforms: dict[str, tp.Callable] | None = None,
    ) -> None:
        super().__init__(features=features, tqdm=tqdm, pad_duration=pad_duration)
        transforms = transforms or {}
        _check_transform_keys_exist(transforms, features)
        self.transforms = transforms

    def __call__(self, batch: tp.Iterable[ns.segments.Segment]) -> SegmentData:
        """Collate and augment the features of a list of Segment."""
        segment_data = super().__call__(batch)
        segment_data = apply_transforms(segment_data, self.transforms)
        return segment_data


class AugmentedSegmentDataset(SegmentDataset):
    """Segment Dataset with augmentations for the features

    Parameters
    ----------
    features: a list of features, or a dictionary of either features or list of features
        - in case of a list of features, the keys in the SequenceData.features dictionary
          are the feature names
        - in case of a dict of features, the keys are directly the ones used in the
          SequenceData.features dictionary
        - in case of a dict of list of features, the keys are similarly the same than in
          the data dictionary, but features in the list are concatenated on their 1st dimension
    segments: list of segments
        the list of ns.segments.Segment instances defining the dataset
    transforms: dict, optional
        Map of feature names to transforms (functions transforming the feature). If feature name is not present,
        no transform is applied.

    Usage
    -----
    from neuraltrain.augmentations BandstopFilterFFT
    feats = {"meg": ns.features.Meg(frequency=100.0)}
    ds = AugmentedSegmentDataset(feats, segments, transforms=dict(meg=BandstopFilterFFT(sfreq=100, bandwidth=1)))

    # one data item
    item = ds[0]  # some 1 Hz frequency block will be filtered out

    # through dataloader:
    dataloader = torch.utils.data.DataLoader(ds, collate_fn=ds.collate_fn, batch_size=2)
    batch = next(iter(dataloader))
    print(batch.data["meg"])
    """

    def __init__(
        self,
        features: tp.Mapping[str, Feat],
        segments: tp.Sequence[ns.segments.Segment],
        pad_duration: float | None = None,
        transforms: dict[str, tp.Callable] | None = None,
    ) -> None:
        super().__init__(features=features, segments=segments, pad_duration=pad_duration)
        transforms = transforms or {}
        _check_transform_keys_exist(transforms, features)
        self.transforms = transforms

    def __getitem__(self, idx: int) -> SegmentData:
        segment_data = super().__getitem__(idx)
        segment_data = apply_transforms(segment_data, self.transforms)
        return segment_data


class ChannelsDropoutConfig(pydantic.BaseModel):
    probability: float
    p_drop: float
    model_config = pydantic.ConfigDict(protected_namespaces=(), extra="forbid")

    def build(self) -> nn.Module:
        return ChannelsDropout(
            probability=self.probability,
            p_drop=self.p_drop,
        )


class FrequencyShiftConfig(pydantic.BaseModel):
    probability: float
    sfreq: float
    max_delta_freq: float
    model_config = pydantic.ConfigDict(protected_namespaces=(), extra="forbid")

    def build(self) -> nn.Module:
        return FrequencyShift(
            probability=self.probability,
            sfreq=self.sfreq,
            max_delta_freq=self.max_delta_freq,
        )


class GaussianNoiseConfig(pydantic.BaseModel):
    probability: float
    std: float
    model_config = pydantic.ConfigDict(protected_namespaces=(), extra="forbid")

    def build(self) -> nn.Module:
        return GaussianNoise(
            probability=self.probability,
            std=self.std,
        )


class SmoothTimeMaskConfig(pydantic.BaseModel):
    probability: float
    mask_len_samples: int
    model_config = pydantic.ConfigDict(protected_namespaces=(), extra="forbid")

    def build(self) -> nn.Module:
        return SmoothTimeMask(
            probability=self.probability,
            mask_len_samples=self.mask_len_samples,
        )


class BandstopFilterFFTConfig(pydantic.BaseModel):
    sfreq: float
    bandwidth: float
    model_config = pydantic.ConfigDict(protected_namespaces=(), extra="forbid")

    def build(self) -> nn.Module:
        return BandstopFilterFFT(
            sfreq=self.sfreq,
            bandwidth=self.bandwidth,
        )


class BandstopFilterFFT(nn.Module):
    """
    Bandstop data augmentation, applying a bandstop filter to the data using Fourier transform.

    Parameters
    ----------
    sfreq: Sampling frequency of the recording
    bandwidth: Bandwidth of the bandstop filter
    """

    def __init__(
        self,
        sfreq: float,
        bandwidth: float,
    ):
        super().__init__()
        if bandwidth * 2 > sfreq:
            raise ValueError(
                "Bandwidth needs to be smaller than half of sampling frequency."
            )
        self.sfreq = sfreq
        self.bandwidth = bandwidth

    def forward(self, x: torch.Tensor):
        ffted = torch.fft.rfft(
            x,
        )
        n_bins = int(np.round(self.bandwidth * 2 * ffted.shape[-1] / self.sfreq))
        i_bins = torch.randint(ffted.shape[-1] - n_bins, (len(ffted),))
        for i_example, i_bin in enumerate(i_bins):
            ffted[i_example, :, i_bin : i_bin + n_bins] = 0
        iffted = torch.fft.irfft(ffted)
        return iffted


class TrivialBrainAugmentConfig(pydantic.BaseModel):
    sfreq: float
    min_max_ch_drop: tuple[float, float] = (0.05, 0.4)
    min_max_gauss_noise: tuple[float, float] = (0.01, 0.3)
    min_max_time_mask: tuple[float, float] = (2, 32)
    min_max_bandstop: tuple[float, float] = (1, 8)
    min_max_freq_shift: tuple[float, float] = (-1, 1)
    model_config = pydantic.ConfigDict(protected_namespaces=(), extra="forbid")

    def build(self) -> nn.Module:
        return TrivialBrainAugment(self)


class TrivialBrainAugment(nn.Module):
    """
    Inspired by TrivialAugment [1], sample augmentations and strength randomly on each minibatch/forward pass.

    Parameters
    ----------
    config: Configuration that contains values for:
        sfreq: Sampling frequency of the recording
        min_max_ch_drop: Min/Max for linspace of channel dropout probabilities
        min_max_gauss_noise: Min/Max for linspace of gaussian noise standard deviation
        min_max_time_mask: Min/Max for logspace of length of timeblock to be masked
        min_max_bandstop: Min/Max  for logspace of frequency width of bandstop filter
        min_max_freq_shift: Min/Max for linspace of frequency shift

    References
    ----------
    .. [1] Mueller, Samuel and Hutter, Frank. "TrivialAugment: Tuning-free Yet State-of-the-Art Data Augmentation"
    """

    def __init__(self, cfg: TrivialBrainAugmentConfig):
        super().__init__()
        self.cfg = cfg

    def forward(self, x: torch.Tensor) -> torch.Tensor:
        num_strengths = 32
        strength = int(torch.randint(0, num_strengths, (1,)).item())

        transforms = [
            ChannelsDropout(
                1,
                p_drop=np.linspace(
                    self.cfg.min_max_ch_drop[0],
                    self.cfg.min_max_ch_drop[1],
                    num=num_strengths,
                )[strength],
            ),
            GaussianNoise(
                1,
                std=np.linspace(
                    self.cfg.min_max_gauss_noise[0],
                    self.cfg.min_max_gauss_noise[1],
                    num=num_strengths,
                )[strength],
            ),
            SmoothTimeMask(
                1,
                mask_len_samples=int(
                    np.logspace(
                        np.log2(self.cfg.min_max_time_mask[0]),
                        np.log2(self.cfg.min_max_time_mask[1]),
                        base=2,
                        num=num_strengths,
                    ).round()[strength]
                ),
            ),
            BandstopFilterFFT(
                sfreq=self.cfg.sfreq,
                bandwidth=np.logspace(
                    np.log2(self.cfg.min_max_bandstop[0]),
                    np.log2(self.cfg.min_max_bandstop[1]),
                    base=2,
                    num=num_strengths,
                )[strength],
            ),
            FrequencyShift(
                1,
                sfreq=self.cfg.sfreq,
                max_delta_freq=np.linspace(
                    self.cfg.min_max_freq_shift[0],
                    self.cfg.min_max_freq_shift[1],
                    num=num_strengths,
                )[strength],
            ),
        ]

        i_transform = int(torch.randint(0, len(transforms), (1,)).item())
        transform = transforms[i_transform]

        return transform(x)
