# Supplementary material for: Towards decoding individual words from non-invasive brain recordings
Source: Nat Commun. 2025 Nov 26;16:10521. doi: 10.1038/s41467-025-65499-0 (PMC12658044; doi:10.1038/s41467-025-65499-0)
Supplement: Supplementary file 3 — Supplementary Code 1 [file 41467_2025_65499_MOESM3_ESM.zip › Code/neuralset/neuralset/infra/workdir.py]

# Copyright (c) Meta Platforms, Inc. and affiliates.
# All rights reserved.
#
# This source code is licensed under the license found in the
# LICENSE file in the root directory of this source tree.

import contextlib
import fnmatch
import json
import logging
import os
import shutil
import subprocess
import sys
import typing as tp
from importlib import metadata
from pathlib import Path

import pydantic
import yaml as _yaml

logger = logging.getLogger(__name__)


@contextlib.contextmanager
def chdir(folder: Path | str) -> tp.Iterator[None]:
    """Temporarily change the working directory and adds
    it to sys.path

    Parameter
    ---------
    folder: str/Path
        new working directory
    """
    cwd = os.getcwd()
    folder = str(Path(folder).absolute())
    to_be_removed = False
    try:
        os.chdir(folder)
        if folder not in sys.path:
            to_be_removed = True
            sys.path.insert(0, folder)
        logger.warning("Moved to working directory: %s", folder)
        yield
    finally:
        os.chdir(cwd)
        if to_be_removed and folder in sys.path:
            sys.path.remove(folder)
        logger.debug("Moved back to working directory: %s", cwd)


class WorkDir(pydantic.BaseModel):
    """Custom working directory configuration

    Parameters
    ----------
    copied: Sequence[str]
        list/tuple of names of files, or folders, or packages installed in editable mode
        to copy to the new working directory folder.
    folder: Path/str
        folder to use as working directory,
        if not specified, infra will create one automatically `<infra_uid_folder>/code/<date>-<random_uid>/`.
        The folder is logged so you should be able to see what happened in your stderr/stdout.
        This parameter can be used in particular to store the code in a specific location
        or reuse workdir from a previous run.
    includes: sequence of str
        file name pattern than must be included (recursively)
        folder are always included except if explitely excluded
        eg: `["*.py"]` to include only python files
    excludes: sequence of str
        file/folder name pattern than mush be excluded
    log_commit: bool
        if True, raises if current working directory is in a git repository
        with uncommited changes and logs commit otherwise

    Notes
    -----
    - Since python privileges current working directory over installed packages,
      the copied packages should be the one running in the job
      (be careful there can be a few gotchas, eg: for debug cluster or with no cluster,
      the import cannot be not reloaded so the current working directory will be used,
      but that should not make a difference in theses cases)
    - The change of working directory (and possibly the copy) only happens when the
      infra is called for submitting the decorated function. Depending on your code,
      this may not be at the very beginning of your execution.
    """

    copied: tp.Sequence[str | Path] = []
    folder: str | Path | None = None
    log_commit: bool = False
    # include and exclude names (use "*.py" for only python)
    includes: tp.Sequence[str] = ()
    excludes: tp.Sequence[str] = ("__pycache__", ".git")

    # internals
    _paths: tp.List[Path]
    _commits: tp.Dict[str, str] = {}
    model_config = pydantic.ConfigDict(extra="forbid")

    def model_post_init(self, log__: tp.Any) -> None:
        super().model_post_init(log__)
        self._paths = [identify_path(name) for name in self.copied]
        if not self._paths:
            msg = "Workdir provided but no paths to copy (specify 'workdir.copied')"
            raise RuntimeError(msg)
        if self.folder is not None:
            if not Path(self.folder).absolute().parent.exists():
                raise ValueError(f"Parent directory of {self.folder} must exist")
        if self.log_commit:
            for p in self._paths:
                # get name
                cmd = ["git", "rev-parse", "--show-toplevel"]
                try:
                    folder = subprocess.check_output(cmd, shell=False, cwd=p)
                except subprocess.SubprocessError:  # not a git repository
                    continue
                name = Path(folder.decode("utf8").strip()).name
                if name in self._commits:
                    continue
                # check commited
                subprocess.check_call(["git", "diff", "--exit-code"], shell=False, cwd=p)
                # get git hash
                cmd = ["git", "rev-parse", "--short", "HEAD"]
                githash = subprocess.check_output(cmd, shell=False, cwd=p).decode("utf8")
                githash = githash.strip()
                logger.info("Current git hash for %s is %s", name, githash)
                self._commits[name] = githash

    @contextlib.contextmanager
    def activate(self) -> tp.Iterator[None]:
        if self.folder is None:
            raise RuntimeError("folder field must be filled before activation")
        folder = Path(self.folder)
        folder.mkdir(exist_ok=True)
        ignore = Ignore(includes=self.includes, excludes=self.excludes)
        for name, path in zip(self.copied, self._paths):
            out = folder / name
            if not out.exists():
                if path.is_dir():
                    shutil.copytree(path, out, ignore=ignore)
                else:
                    shutil.copyfile(path, out, follow_symlinks=True)
                logger.info("Copied %s to %s", path, out)
        if self._commits:
            string: str = _yaml.safe_dump(self._commits)
            fp = folder / "git-hashes.log"
            logger.info("Git hashes are dumped to %s", fp)
            fp.write_text(string, encoding="utf8")
        with chdir(folder):
            yield


def identify_path(name: str | Path) -> Path:
    """Returns the absolute Path corresponding to the name.
    The name must either represent:
    - a local folder/file in the current working directory
    - a folder/file with an absolute path
    - a folder in the PYTHONPATH
    - a package installed in editable mode
    """
    # local files or folder get precedence
    folders = ["."] + os.environ.get("PYTHONPATH", "").split(os.pathsep)
    for folder in folders:
        fp = Path(folder) / name
        if fp.exists():
            return fp.absolute()
    # otherwise check for editable installations
    try:
        pdistrib = metadata.Distribution.from_name(str(name))
    except Exception as e:  # pylint: disable=broad-except
        raise ValueError(
            f"No folder/file named {name} in {os.getcwd()}, "
            "and failed to import it as well"
        ) from e
    direct_url_json = pdistrib.read_text("direct_url.json")
    if direct_url_json is None:  # folder
        raise ValueError(f"Package {name} has not been installed from source")
    direct_url = json.loads(direct_url_json)
    pkg_is_editable = direct_url.get("dir_info", {}).get("editable", False)
    if not pkg_is_editable:
        raise ValueError(f"Package {name} is not editable")
    tag = "file://"
    url = direct_url["url"]
    if not url.startswith(tag):
        raise ValueError("Package url {url} for {name} is not local")
    fp = Path(url[len(tag) :]) / name
    if not fp.exists():
        raise ValueError(f"Expected to copy {fp} but there's nothing there")
    return fp


class Ignore:
    """Include/Exclude name patterns for shutil.copytree"""

    def __init__(
        self, includes: tp.Sequence[str] = (), excludes: tp.Sequence[str] = ()
    ) -> None:
        self.includes = list(includes)
        self.excludes = list(excludes)

    def __call__(self, path: str | Path, names: tp.List[str]) -> tp.Set[str]:
        included = set(names)
        for include in self.includes:
            included = set(fnmatch.filter(included, include))
        missing = set(names) - set(included)
        path = Path(path)
        for excluded in missing:
            # always include subfolders except if explicitely excluded below
            if (path / excluded).is_dir():
                included.add(excluded)
        for exclude in self.excludes:
            included -= set(fnmatch.filter(included, exclude))
        return set(names) - set(included)
