# Supplementary material for: Towards decoding individual words from non-invasive brain recordings
Source: Nat Commun. 2025 Nov 26;16:10521. doi: 10.1038/s41467-025-65499-0 (PMC12658044; doi:10.1038/s41467-025-65499-0)
Supplement: Supplementary file 3 — Supplementary Code 1 [file 41467_2025_65499_MOESM3_ESM.zip › Code/neuralset/neuralset/infra/test_compat.py]

# Copyright (c) Meta Platforms, Inc. and affiliates.
# All rights reserved.
#
# This source code is licensed under the license found in the
# LICENSE file in the root directory of this source tree.

import pickle
import typing as tp
from datetime import datetime
from pathlib import Path

import pydantic
import pytest

from . import MapInfra, TaskInfra

DATA = Path(__file__).parent / "data"


class Whatever(pydantic.BaseModel):
    taski: TaskInfra = TaskInfra()
    mapi: MapInfra = MapInfra()
    param: int = 12

    @taski.apply
    def process_task(self) -> int:
        return 2 * self.param

    @mapi.apply(item_uid=str)
    def process_map(self, items: tp.Sequence[int]) -> tp.Iterator[int]:
        for item in items:
            yield item * self.param


@pytest.mark.parametrize("uid_first", (True, False))
@pytest.mark.parametrize("fp", [None] + list(DATA.glob("*.pkl")))
def test_backward_compatibility(tmp_path: Path, uid_first: bool, fp: Path | None) -> None:
    print(f"Filepath: {fp}")  # TO BE REMOVED WHEN LEGACY IS OVER:
    DUMP = False  # dump a new file (so as to commit it)
    if fp is None:
        kir: tp.Any = {"keep_in_ram": True}  # make sure infra not deactivated
        cfg = Whatever(param=13, taski=kir, mapi=kir)
        assert cfg.process_task() == 26
        assert tuple(cfg.process_map([3])) == (39,)
        today = datetime.now().strftime("%Y-%m-%d")
        fp = (DATA if DUMP else tmp_path) / f"compat-test-{today}.pkl"
        with fp.open("wb") as f:
            pickle.dump(cfg, f)
        if DUMP:
            raise RuntimeError(f"Commit {fp} and rerun without dump=True")
    with fp.open("rb") as f:
        cfg = pickle.load(f)
    if uid_first:
        _ = cfg.taski.uid()
        _ = cfg.mapi.uid()
    if "-ram-" in fp.name:
        # check that we keep in ram to make sure infra is not deactivated
        assert cfg.taski.keep_in_ram
        assert cfg.mapi.keep_in_ram
    # check outputs
    assert cfg.process_task() == 26
    assert tuple(cfg.process_map([3])) == (39,)
