# Supplementary material for: Towards decoding individual words from non-invasive brain recordings
Source: Nat Commun. 2025 Nov 26;16:10521. doi: 10.1038/s41467-025-65499-0 (PMC12658044; doi:10.1038/s41467-025-65499-0)
Supplement: Supplementary file 3 — Supplementary Code 1 [file 41467_2025_65499_MOESM3_ESM.zip › Code/neuralset/neuralset/studies/kemp2000.py]

# Copyright (c) Meta Platforms, Inc. and affiliates.
# All rights reserved.
#
# This source code is licensed under the license found in the
# LICENSE file in the root directory of this source tree.

import logging
import os
import typing as tp
from pathlib import Path

import mne
import pandas as pd
from mne.datasets import sleep_physionet

from neuralset.data import BaseData

logger = logging.getLogger(__name__)
logger.propagate = False


class Kemp2000(BaseData):
    session: tp.Literal[1, 2]
    suffix: tp.Literal["E0", "F0", "G0"]
    hypno_suffix: str

    SUBJECTS: tp.ClassVar[list[int]] = [
        x for x in range(83) if x not in [39, 68, 69, 78, 79]
    ]
    SUBJECTS_REC_1: tp.ClassVar[list[int]] = [
        x for x in SUBJECTS if x not in [36, 39, 52, 68, 69, 78, 79]
    ]
    SUBJECTS_REC_2: tp.ClassVar[list[int]] = [
        x for x in SUBJECTS if x not in [13, 39, 68, 69, 78, 79]
    ]

    # study/class level attributes
    device: tp.ClassVar[str] = "Eeg"
    url: tp.ClassVar[str] = "https://physionet.org/files/sleep-edfx/1.0.0/sleep-cassette/"
    bibtex: tp.ClassVar[
        str
    ] = """
    @article{Kemp2000,
        author={Kemp, B. and Zwinderman, A.H. and Tuk, B. and Kamphuisen, H.A.C. and Oberye, J.J.L.},
        journal={IEEE Transactions on Biomedical Enginjdtbgfehjfjftgrvlhutkgibijlviffdcrknfbjthnrghdhjklvfeeffcikduvdfeering},
        title={Analysis of a sleep-dependent neuronal feedback loop: the slow-wave microcontinuity of the EEG},
        year={2000},
        volume={47},
        number={9},
        pages={1185-1194},
    }
    """
    doi: tp.ClassVar[str] = "10.1109/10.867928"
    description: tp.ClassVar[str] = (
        "Ambulatory EEG recordings over 48-hr period for 82 participants to study effects of aging on sleep."
    )

    @classmethod
    def _download(cls, path: Path) -> None:
        """
        Leverages mne.datasets.fetch_dataset method to download.
        - The reported download link: https://physionet.org/physiobank/database/sleep-edfx/sleep-cassette/

        Option to download through S3:
        aws s3 sync --no-sign-request s3://physionet-open/sleep-edfx/1.0.0/ DESTINATION

        Option to download with wget:
        folder = Path(path) / "physionet-sleep-data"
        download_url = "https://physionet.org/files/sleep-edfx/1.0.0/sleep-cassette/"
        subprocess.run((f"wget -r -N -c -np -P {folder} {download_url}"), shell=True)
        """
        sleep_physionet.age.fetch_data(
            subjects=cls.SUBJECTS_REC_1, recording=[1], path=path
        )
        sleep_physionet.age.fetch_data(
            subjects=cls.SUBJECTS_REC_2, recording=[2], path=path
        )
        os.system(f"chmod 777 -R {path}")

    @classmethod
    def _iter_timelines(cls, path: str | Path):
        folder = Path(path) / "physionet-sleep-data"
        for subject in cls.SUBJECTS:
            subject_str = f"{subject:02}"
            for session in [1, 2]:
                eeg_file = list(folder.glob(f"SC4{subject_str}{session}*-PSG.edf"))
                if len(eeg_file) == 1:
                    suffix = eeg_file[0].stem[6:8]
                elif len(eeg_file) >= 1:
                    raise ValueError(
                        f"Must have 1 file per subject-session; got {len(eeg_file)}: {eeg_file}"
                    )
                else:
                    continue
                hypno_file = list(
                    folder.glob(f"SC4{subject_str}{session}*-Hypnogram.edf")
                )
                if len(hypno_file) != 1:
                    raise ValueError(
                        f"Must have 1 file per subject-session; got {len(hypno_file)}: {hypno_file}"
                    )
                hypno_suffix = hypno_file[0].stem[6:8]
                yield cls(
                    path=path,
                    subject=subject_str,
                    session=session,  # type: ignore
                    suffix=suffix,  # type: ignore
                    hypno_suffix=hypno_suffix,
                )

    def _get_filenames(self) -> tuple[Path, Path | None]:
        study_path = Path(self.path) / "physionet-sleep-data"
        eeg_file = study_path / f"SC4{self.subject}{self.session}{self.suffix}-PSG.edf"
        if self.hypno_suffix is not None:
            hypno_file = (
                study_path
                / f"SC4{self.subject}{self.session}{self.hypno_suffix}-Hypnogram.edf"
            )
        else:
            hypno_file = None
        return eeg_file, hypno_file

    def _load_events(self) -> pd.DataFrame:
        events = pd.DataFrame(
            [
                dict(
                    type="Eeg",
                    start=0.0,
                    filepath=f"method:_load_raw?timeline={self.timeline}",
                )
            ]
        )
        if self.hypno_suffix is not None:
            hypno_df = self._load_hypnogram_annots()
            events = pd.concat([events, hypno_df], axis=0)

        return events

    def _load_hypnogram_annots(self) -> pd.DataFrame:
        hypnogram_file = self._get_filenames()[1]
        annots_df = mne.read_annotations(hypnogram_file).to_data_frame()
        start_time = pd.to_datetime(annots_df["onset"]).min()
        annots_df["start"] = (
            pd.to_datetime(annots_df["onset"]) - start_time
        ).dt.total_seconds()
        # "Movement time" is epochs >50% of EEG obscured by body movements / muscle artifact.
        annots_df["stage"] = annots_df["description"].replace(
            {
                "Sleep stage W": "W",
                "Sleep stage 1": "N1",
                "Sleep stage 2": "N2",
                "Sleep stage 3": "N3",
                "Sleep stage 4": "N3",
                "Sleep stage R": "R",
                "Sleep stage ?": pd.NA,
                "Movement time": pd.NA,
            }
        )
        annots_df["state"] = annots_df["description"].replace(
            {
                "Sleep stage W": pd.NA,
                "Sleep stage 1": pd.NA,
                "Sleep stage 2": pd.NA,
                "Sleep stage 3": pd.NA,
                "Sleep stage 4": pd.NA,
                "Sleep stage R": pd.NA,
                "Sleep stage ?": pd.NA,
                "Movement time": "musc",
            }
        )
        annots_df = annots_df.dropna(subset=["stage", "state"], how="all", axis=0)
        annots_df.insert(0, "type", "")
        annots_df.loc[annots_df.stage.isin(["W", "N1", "N2", "N3", "R"]), "type"] = (
            "SleepStage"
        )
        annots_df.loc[annots_df.state == "musc", "type"] = "Artifact"
        return annots_df[["type", "start", "duration", "stage", "state"]]

    def _load_raw(self, timeline: str) -> mne.io.Raw:
        # Modified Oxford 4-channel cassette recorder
        # Frequency response range (3 dB points) from 0.5 to 100 Hz
        raw = mne.io.read_raw(self._get_filenames()[0])
        montage = mne.channels.make_standard_montage("standard_1020")
        ch_types = {}
        ch_names_mapping = {}
        for raw_name in raw.ch_names:
            if raw_name == "Event marker":
                continue
            ch_type, ch_name = raw_name.split(" ")
            if ch_type == "EEG":
                ch_name = ch_name.split("-")[0]
            ch_names_mapping[raw_name] = ch_name
            ch_types[ch_name] = ch_type.lower().replace("temp", "temperature")
        raw = raw.drop_channels(["Event marker"])
        raw = raw.rename_channels(ch_names_mapping)
        raw = raw.set_channel_types(ch_types)
        raw = raw.set_montage(montage, on_missing="ignore")
        return raw
