# Supplementary material for: Towards decoding individual words from non-invasive brain recordings
Source: Nat Commun. 2025 Nov 26;16:10521. doi: 10.1038/s41467-025-65499-0 (PMC12658044; doi:10.1038/s41467-025-65499-0)
Supplement: Supplementary file 3 — Supplementary Code 1 [file 41467_2025_65499_MOESM3_ESM.zip › Code/neuralset/neuralset/studies/brennan2019.py]

# Copyright (c) Meta Platforms, Inc. and affiliates.
# All rights reserved.
#
# This source code is licensed under the license found in the
# LICENSE file in the root directory of this source tree.

import cgi
import typing as tp
import zipfile
from pathlib import Path
from urllib.request import urlopen, urlretrieve

import mne
import numpy as np
import pandas as pd
from scipy.io import loadmat
from tqdm import tqdm

from ..data import BaseData
from .utils import add_sentences

SFREQ = 500.0


class Brennan2019(BaseData):
    # Study level
    url: tp.ClassVar[str] = (
        "https://journals.plos.org/plosone/article?id=10.1371/journal.pone.0207741"
    )
    bibtex: tp.ClassVar[str] = "TODO"  # TODO
    licence: tp.ClassVar[str] = "CC BY 4.0"
    device: tp.ClassVar[str] = "Eeg"
    description: tp.ClassVar[
        str
    ] = """EEG of Alice in WonderLand, By Brennan and Hale 2019.
    The eeg data was bandpassed between 0.1 and 200. Hz
    """
    requirements: tp.ClassVar[tp.Tuple[str, ...]] = ("osfclient>=0.0.5", "mne_bids>=0.12")

    @classmethod
    def _download(cls, path: Path) -> None:
        dl_dir = path / "download"
        # fmt: off
        files = ["vm40xs661", "t435gf09p", "0v8381376", "6h440t36j", "qv33rx36x",
                 "7w62f925w", "5425kb76p", "g445cf216", "df65v8733", "41687j32q",
                 "r207tq17h", "pn89d748r", "41687j330", "xg94hq37z", "fj2362955",
                 "1r66j195h", "j098zc06b", "3n203z903", "gx41mj79g", "mp48sd64h",
                 "p2676w56p", "dn39x2566", "pv63g1045", "r207tq18s", "qr46r1659",
                 "wd375x18w", "td96k336b", "6q182m27b", "ms35t936k", "02870w66d",
                 "cj82k821x", "9k41zf376", "bk128b81j", "q524jp737", "37720d60h",
                 "ks65hd14w", "b5644s476", "3t945r72w", "bn999773b", "4t64gp10r",
                 "qr46r166k", "h415pb60j", "sq87bv504", "ht24wk29w", "p2676w57z",
                 "2514nm49h", "41687j348", "tq57ns04w", "4t64gp111", "5712m736z",
                 "f1881m88g", "2b88qd012", "2b88qd00s", "bn999775w", "h415pb59s",
                 "q524jp72z"]
        # fmt: on

        success = dl_dir / "success_download.txt"
        if not success.exists():
            url = "https://deepblue.lib.umich.edu/data/downloads/"
            print(f"Downloading `brennan2019` files to {dl_dir}...")
            for file in tqdm(files):
                _download_file(url + file, dl_dir)

            with open(success, "w") as f:
                f.write("success")

        # extract
        success = dl_dir / "success_extract.txt"
        if not success.exists():
            print(f"Extracting `brennan2019` audio to {dl_dir}/audio...")
            with zipfile.ZipFile(str(dl_dir / "audio.zip"), "r") as zip_:
                zip_.extractall(str(dl_dir))

            print(f"Extracting `brennan2019` proc to {dl_dir}/proc...")
            with zipfile.ZipFile(str(dl_dir / "proc.zip"), "r") as zip_:
                zip_.extractall(str(dl_dir))

            with open(success, "w") as f:
                f.write("success")

    @classmethod
    def _iter_timelines(cls, path: str | Path):
        """Returns a generator of all recordings"""
        # download, extract, organize

        path = Path(path)
        dl_dir = path / "download"

        subjects = [
            f.name
            for f in (dl_dir / "proc").iterdir()
            if (f.name.startswith("S") and f.name.endswith(".mat"))
        ]
        assert len(subjects) == 42
        # remove bad subject s24 (metadata does not have enough trials)
        # FIXME retrieve these subjects?
        bads = [
            "S24.mat",
            "S26.mat",
            "S27.mat",
            "S30.mat",
            "S32.mat",
            "S34.mat",
            "S35.mat",
            "S36.mat",
        ]
        bads += ["S02.mat"]  # bad proc.trl?
        subjects = [s.split(".")[0] for s in subjects if s not in bads]

        for subject in subjects:
            recording = cls(subject=str(subject), path=path)
            yield recording

    def _load_raw(self, timeline: str) -> mne.io.RawArray:
        path = Path(self.path)
        dl_dir = path / "download"

        raw = _read_eeg(dl_dir / f"{self.subject}.mat")
        return raw

    def _load_events(self) -> pd.DataFrame:
        path = Path(self.path)
        dl_dir = path / "download"
        file = dl_dir / "proc" / f"{self.subject}.mat"
        events = self._read_meta(file)

        events = add_sentences(events)

        # add raw event from method
        uri = f"method:_load_raw?timeline={self.timeline}"
        eeg = {"type": "Eeg", "filepath": uri, "start": 0}
        events = pd.concat([pd.DataFrame([eeg]), events])

        return events

    def _read_meta(self, fname):
        proc = loadmat(
            fname,
            squeeze_me=True,
            chars_as_strings=True,
            struct_as_record=True,
            simplify_cells=True,
        )["proc"]

        # ref = proc["implicitref"]
        # ref_channels = proc["refchannels"]

        # subject_id = proc["subject"]
        meta = proc["trl"]

        # TODO artefacts, ica, rejected components etc
        assert len(meta) == proc["tot_trials"]
        assert proc["tot_chans"] == 61
        bads = list(proc["impedence"]["bads"])
        bads += list(proc["rejections"]["badchans"])
        # proc['varnames'], ['segment', 'tmin', 'Order']

        # summary = proc["rejections"]["final"]["artfctdef"]["summary"]
        # bad_segments = summary["artifact"]

        #     meta = pd.DataFrame(meta[:, 0].astype(int), columns=['start'])

        #     meta['start_offset'] = meta[:, 1].astype(int) # wave?
        #     meta['wav_file'] = meta[:, 3].astype(int)
        #     meta['start_sec'] = meta[:, 4]
        #     meta['mat_index'] = meta[:, 5].astype(int)
        columns = list(proc["varnames"])
        if len(columns) != meta.shape[1]:
            columns = ["start_sample", "stop_sample", "offset"] + columns
            assert len(columns) == meta.shape[1]
        meta = pd.DataFrame(meta, columns=["_" + i for i in columns])
        assert len(meta) == 2129  # FIXME retrieve subjects who have less trials?

        # Add Brennan's annotations
        dl_dir = Path(self.path) / "download"
        story = pd.read_csv(dl_dir / "AliceChapterOne-EEG.csv")
        events = meta.join(story)

        events["type"] = "Word"
        events["condition"] = "sentence"
        events["duration"] = events.offset - events.onset

        columns = dict(Word="text", Position="word_id", Sentence="sequence_id")
        events = events.rename(columns=columns)
        events["start"] = events["_start_sample"] / SFREQ

        # add audio events
        wav_file = dl_dir / "audio" / "DownTheRabbitHoleFinal_SoundFile%i.wav"
        sounds = []
        for segment, d in events.groupby("Segment"):
            # Some wav files start BEFORE the onset of eeg recording...
            start = d.iloc[0].start - d.iloc[0].onset
            sound = dict(type="Sound", start=start, filepath=str(wav_file) % segment)
            sounds.append(sound)
        events = pd.concat([events, pd.DataFrame(sounds)], ignore_index=True)
        events = events.sort_values("start").reset_index()

        # clean up
        keep = [
            "start",
            "duration",
            "type",
            "word_id",
            "sequence_id",
            "condition",
            "filepath",
            "text",
        ]
        events = events[keep]
        events["language"] = "english"
        events = _extract_sentences(events)

        return events


def _read_eeg(fname):
    fname = Path(fname)
    assert fname.exists()
    assert str(fname).endswith(".mat")
    mat = loadmat(
        fname,
        squeeze_me=True,
        chars_as_strings=True,
        struct_as_record=True,
        simplify_cells=True,
    )
    mat = mat["raw"]

    # sampling frequency
    sfreq = mat["hdr"]["Fs"]
    assert sfreq == 500.0
    assert mat["fsample"] == sfreq

    # channels
    n_chans = mat["hdr"]["nChans"]
    n_samples = mat["hdr"]["nSamples"]
    ch_names = list(mat["hdr"]["label"])
    assert len(ch_names) == n_chans

    # vertical EOG
    assert ch_names[60] == "VEOG"

    # audio channel
    add_audio_chan = False
    if len(ch_names) == 61:
        ch_names += ["AUD"]
        add_audio_chan = True
    assert ch_names[61] in ("AUD", "Aux5")

    # check name
    for i, ch in enumerate(ch_names[:-2]):
        assert ch == str(i + 1 + (i >= 28))

    # channel type
    assert set(mat["hdr"]["chantype"]) == set(["eeg"])
    ch_types = ["eeg"] * 60 + ["eog", "misc"]
    assert set(mat["hdr"]["chanunit"]) == set(["uV"])

    # create MNE info
    info = mne.create_info(ch_names, sfreq, ch_types, verbose=False)
    subject_id = fname.name.split(".mat")[0]
    info["subject_info"] = dict(his_id=subject_id, id=int(subject_id[1:]))

    # time
    diff = np.diff(mat["time"]) - 1 / sfreq
    tol = 1e-5
    assert np.all(diff < tol)
    assert np.all(diff > -tol)
    start, stop = mat["sampleinfo"]
    assert start == 1
    assert stop == n_samples
    assert mat["hdr"]["nSamplesPre"] == 0
    assert mat["hdr"]["nTrials"] == 1

    # data
    data = mat["trial"]
    assert data.shape[0] == n_chans
    assert data.shape[1] == n_samples
    if add_audio_chan:
        data = np.vstack((data, np.zeros_like(data[0])))

    # create mne objects
    info = mne.create_info(ch_names, sfreq, ch_types, verbose=False)
    raw = mne.io.RawArray(data * 1e-6, info, verbose=False)
    montage = mne.channels.make_standard_montage("easycap-M10")
    raw.set_montage(montage)

    assert raw.info["sfreq"] == SFREQ
    assert len(raw.ch_names) == 62

    return raw


def _download_file(url, target_folder):
    """automatically detect file name"""
    urlretrieve(url)
    remotefile = urlopen(url)
    hdr = remotefile.info()["Content-Disposition"]
    _, params = cgi.parse_header(hdr)
    target = target_folder / params["filename"]
    target_folder.mkdir(exist_ok=True)
    urlretrieve(url, filename=str(target))
    return


def _extract_sentences(events: pd.DataFrame) -> pd.DataFrame:
    """
    Extract sentences from a dataframe of events.
    """

    events_out = events.copy()
    is_word = events.type == "Word"
    words = events.loc[is_word]

    for _, d in words.groupby("sequence_id"):
        for uid in d.index:
            events_out.loc[uid, "sentence"] = " ".join(d.text.values)

    return events_out
