# Supplementary material for: Towards decoding individual words from non-invasive brain recordings
Source: Nat Commun. 2025 Nov 26;16:10521. doi: 10.1038/s41467-025-65499-0 (PMC12658044; doi:10.1038/s41467-025-65499-0)
Supplement: Supplementary file 3 — Supplementary Code 1 [file 41467_2025_65499_MOESM3_ESM.zip › Code/neuralset/neuralset/studies/pinet2024.py]

# Copyright (c) Meta Platforms, Inc. and affiliates.
# All rights reserved.
#
# This source code is licensed under the license found in the
# LICENSE file in the root directory of this source tree.

import logging
import typing as tp
from functools import lru_cache
from pathlib import Path

import mne
import numpy as np
import pandas as pd
from mne.io.fiff import Raw  # type: ignore
from scipy.io import loadmat

from ..data import BaseData
from ..utils import match_list

logger = logging.getLogger(__name__)


# helper functions
def _mat2df(struct: np.ndarray) -> pd.DataFrame:
    """convert matlab structure to pandas dataframe"""
    keys = list(struct.dtype.fields.keys())
    out: tp.List[dict] = list()
    for t in struct:
        out.append(dict())

        for i, k in enumerate(keys):
            out[-1][k] = t[i]
    return pd.DataFrame(out)


def _ascii_to_letter(x) -> str:
    out = x if pd.isna(x) else chr(int(x)).lower()
    return out


def _is_left_qwerty(k) -> bool:
    """Is the character on the left side of a QWERTY keyboard?"""
    return isinstance(k, str) and k.lower() in "qwertasdfgzxcv"


def _clean_buttons(char):
    """Uniformize button values."""
    special_chars = {"º", "»", "¼", "þ", "¡"}

    MAPPING = {
        " ": "<space>",
        "\xa0": "<space>",
        "\r": "<return>",
        "\x08": "<backspace>",
        "à": "a",
        "ñ": "n",
    }

    if char.isnumeric():
        char = "<number>"
    elif char in special_chars:
        char = "<special>"
    else:
        char = MAPPING.get(char, char)

    return char


class _Pinet2024(BaseData):
    """base class for pinet2024, common functions of different device types"""

    session: int = None  # type: ignore
    task: str = None  # type: ignore
    device: tp.ClassVar[str] = "Meg"

    requirements: tp.ClassVar[tp.Tuple[str, ...]] = (
        "polyglot>=16.7.4",
        "pyicu>=2.12",
        "pycld2>=0.41",
        "morfessor>=2.0.6",
    )
    description: tp.ClassVar[
        str
    ] = """MEG/EEG recordings collected during a keyboard typing task.
    Experiment description:
    - Word typing on a computer keyboard
    - Phrases are shown on a screen then disappear
    - Then participants must type them
    - The only visual feedback is to show something is being typed, but not what (or what has been
      typed so far)
    Usage:
    - Pinet2024Meg for MEG data, Pinet2024Eeg for EEG data
    - In MEG data, recordings from certain different subject numbers belong to the same person. Refer
      to the data spreadsheet to correct the event dataframe when doing per subject analysis. 
    """

    # TODO: Add download method
    @classmethod
    def _download(cls, path: Path) -> None:
        raise NotImplementedError("Dataset not available to download yet.")

    # pytest: disable=arguments-differ
    @classmethod
    def _iter_timelines(cls, path: Path | str):
        path = Path(path)
        # List all recordings: depends on study structure
        recordings = cls._get_all_files(path)

        for rec in recordings.itertuples():
            yield cls(
                path=path,
                subject=str(rec.subject),
                session=int(rec.session),  # type: ignore
                task=str(rec.task),
            )

    @classmethod
    def _get_all_files(cls, path) -> pd.DataFrame:
        """function that gets all recording files,
        implemented in child class"""
        raise NotImplementedError

    @staticmethod
    @lru_cache
    def _get_log_file(path: Path, sid: str, session: int, task: str) -> Path:
        """function that gets a log file given session and task"""
        raise NotImplementedError

    def _add_sentence(self, meta) -> pd.DataFrame:
        sentence_list = []

        word_df = meta[meta.type == "Word"]

        for _, group in word_df.groupby(["sequence_id"]):
            # get real sent if there are image events present
            df_ = (
                group.query("is_image == True")
                if (group.is_image == True).sum() > 0
                else group.query("is_image == False")
            )
            true_sent = " ".join(df_.text)

            # seq id as unique identifier for true sent
            meta.loc[meta.sequence_id == group.sequence_id.iloc[0], "sentence"] = (
                true_sent
            )

            for is_image in group.is_image.unique():
                sel_df = group[group.is_image == is_image]

                sentence = dict(
                    type="Sentence",
                    start=sel_df.start.iloc[0],
                    duration=sel_df.duration.sum(),
                    text=true_sent,
                    sequence_id=sel_df.sequence_id.iloc[0],
                    is_image=is_image,
                    dropped_char_per=sel_df.dropped_char_per.iloc[0],
                )

                sentence_list.append(sentence)

        sentence_list_df = pd.DataFrame(sentence_list)

        return pd.concat([meta, sentence_list_df], ignore_index=True)

    def _load_raw(self, timeline: str):
        """specific load raw"""
        raise NotImplementedError

    def _get_raw_file(self):
        recs = self._get_all_files(self.path)
        sub = recs.subject == self.subject
        ses = recs.session == self.session
        tas = recs.task == self.task
        rec = recs.loc[sub & ses & tas]
        if len(rec) < 1:
            raise RuntimeError(f"Cannot find file for {self}")
        elif len(rec) > 1:
            raise RuntimeError(f"More than 1 file found for {self}")
        raw_file = rec.iloc[0].raw
        return raw_file

    def _compute_key_event_durations(
        self,
        keys: pd.DataFrame,
        keep_key_releases: bool = False,
        keep_orphan_keys: bool = True,
    ) -> pd.DataFrame:
        """Compute key event duration as the difference between the key press and key release times.

        Parameters
        ----------
        keys:
            DataFrame of key events.
        keep_key_releases:
            If True, keep key release events. The duration of these events will be set to 0.
        keep_orphan_keys:
            If True, keep key events that are not closed. If `keep_key_releases` is True, also keep key
            release events that were not opened.

        Returns
        -------
        DataFrame of updated key events with duration column.
        """
        buffer, rows, durations = dict(), list(), list()

        def update(row, duration):
            rows.append(row)
            durations.append(duration)

        assert "Pressed" in keys.columns, "Pressed is not in columns of keys"
        assert pd.isna(keys.Pressed).sum() == 0, "nan in Pressed columns of keys"
        for row in keys.itertuples():
            if (
                row.Keycode == 13
            ):  # Passthrough for return which doesn't have a key release
                update(row, 0)
            elif row.Pressed == 1:
                if row.Keycode not in buffer:
                    buffer[row.Keycode] = row
                elif keep_orphan_keys:
                    # Remove orphan event and record current event
                    update(buffer.pop(row.Keycode), 0)
                    buffer[row.Keycode] = row
                else:
                    raise ValueError(f"key {row.Keycode} is already in buffer")
            else:
                if row.Keycode in buffer:
                    start_row = buffer.pop(row.Keycode)
                    update(start_row, row.Time - start_row.Time)  # type: ignore
                elif not keep_orphan_keys:
                    continue
                if keep_key_releases:
                    update(row, 0)

        if keep_orphan_keys:
            for key in list(buffer.keys()):
                update(buffer.pop(key), 0)
        if buffer:
            raise ValueError(f"Remaining unclosed events: {buffer.keys()}")

        new_keys = pd.DataFrame(rows)
        new_keys["duration"] = durations

        return new_keys

    def _read_log(self, log_fname: Path) -> pd.DataFrame:
        """Read log file and format into a pandas DataFrame.

        There are two types of events in the .mat file:
        - "key": a key press ('pressed'=True) or key release ('pressed=False') event. Contains
        information about time and the key that was pressed.
        - "rsvp": an image presentation event (RSVP). Contains information about the time the image was
        presented and the word that was presented.
        """

        # The above code is a Python print statement that is not printing anything. The statement is
        # simply calling the print function without any arguments.
        logger.info("Reading log %s", log_fname)

        mat = loadmat(
            log_fname,
            squeeze_me=True,
            struct_as_record=True,
            chars_as_strings=True,
        )

        # read matlab structure
        struct_ = mat["pr_trials"]
        keys = list(struct_.dtype.fields.keys())
        struct = {k: struct_[k].item() for k in keys}

        trial_dicts = list()
        for event_type in ("key", "rsvp"):
            for trial_id, trial in enumerate(struct[event_type]):
                if trial is None:
                    continue
                try:
                    trial = _mat2df(trial)
                except TypeError:
                    continue

                trial["trial_id"] = trial_id
                trial["event_type"] = "image" if event_type == "rsvp" else "key"
                trial_dicts.append(trial)
        df = pd.concat(trial_dicts, ignore_index=True)
        # Force ASCII encoding to remove unsupported characters, e.g. "\ufeff"
        df.stim = df.stim.str.encode("ascii", "ignore").str.decode("ascii")

        # Clean image event info
        idx = df.query('event_type=="image"').index
        df.loc[idx, "trigger"] = 10
        df.loc[idx, "Time"] = df.loc[idx, "t"]

        # Clean key event info and compute duration
        if "Keycode" in df.keys():
            keys = df[df.event_type == "key"].copy()
            keys["trigger"] = keys["Keycode"]  # type: ignore
            keys["key"] = keys["Keycode"].apply(_ascii_to_letter)  # type: ignore
            keys = self._compute_key_event_durations(keys)  # type: ignore

            # Add new key events back to image events
            images = df[df.event_type == "image"]
            df = pd.concat([keys, images], ignore_index=True)  # type: ignore
        else:
            df["key"] = None
            df["Pressed"] = None

        # Compute duration for image events
        df = df.sort_values("Time").reset_index(drop=True)
        df["_duration"] = -df.Time.diff(-1).fillna(0.0)
        image_idx = df[df.event_type == "image"].index
        df.loc[image_idx, "duration"] = df.loc[image_idx, "_duration"]

        # Clean column names
        df["time"] = df["Time"]
        df["pressed"] = df["Pressed"].astype(bool)
        df["is_image"] = df.event_type == "image"
        df["is_key"] = df.event_type == "key"
        df = df[
            [
                "trial_id",
                "time",
                "duration",
                "pressed",
                "key",
                "trigger",
                "is_image",
                "is_key",
                "stim",
            ]
        ]
        return df

    def _preproc_log(
        self,
        match_dropped_chars: bool = True,
    ) -> pd.DataFrame:
        """Format metadata contained into a log file.

        This function reads the log file (.mat) then formats it to extract metadata. Specifically, the
        information about the order of words in trials ('word_id'), and characters in words ('char_id')
        are extracted and aligned between presented and typed words.

        Whitespace characters are matched to the word that follows them, however they are not
        considered when attributing character IDs, i.e. char_id=0 is given to the actual first letter
        of a word.

        Parameters
        ----------
        log_fname :
            Path to the log file (.mat file).
        match_dropped_chars :
            If True, typed characters that were dropped when matching with the groundtruth word
            sequence will be mapped to the word and word_id of the previous character.
        drop_seq_threshold :
            drop entire sequence if the number of dropped letters is above this percentage of the total number of letters in a sequence

        """

        log_fname = self._get_log_file(self.path, self.subject, self.session, self.task)
        # Contains both presentation info and actual typed characters
        log = self._read_log(log_fname)

        images = log.query("is_image")
        log.loc[images.index, "text"] = images.stim.str.lower()
        log["trial_start"] = False
        log.loc[images.index, "trial_start"] = images.time.diff().values > 5.0  # type: ignore
        log["trial_id"] = np.cumsum(log.trial_start.values)  # type: ignore
        log["dropped_char_per"] = np.zeros(len(log))

        # Add word IDs for image events
        for _, trial in images.groupby("trial_id"):
            log.loc[trial.index, "word_id"] = range(len(trial))  # type: ignore

        # Match typed characters with the corresponding presented word
        for _, trial in log.groupby("trial_id"):
            images = trial.query("is_image")

            # label which word each char belongs to
            words = images.text.values
            idx = np.cumsum([c == " " for c in " ".join(words)])

            # query the typed keys
            keys = trial.query("is_key and pressed").query(
                # Ignore backspace and carriage return
                'key not in ("\x08", "\\r")'
            )
            typed = "".join(keys.key.values)

            # cast char into numbers
            presented_unicode = [ord(c) for c in " ".join(words)]
            typed_unicode = [ord(c) for c in typed]
            # match typed vs true char
            i, j = match_list(presented_unicode, typed_unicode)

            log.loc[keys.index[j], "text"] = words[idx[i]]
            log.loc[keys.index[j], "word_id"] = idx[i]

            dropped_inds = sorted(list(set(range(len(typed))) - set(j)))
            dropped_chars = [typed[i] for i in dropped_inds]
            # drop this sequence if sequence is almost randomly typed
            eps = 1e-8
            # log how many characters have been dropped for this sequence
            log.loc[trial.index, "dropped_char_per"] = len(dropped_chars) / (
                len(typed) + eps
            )

            # Match dropped characters (i.e. typed characters which are not in the true sequence) to
            # the previous word the participant was typing
            if dropped_chars and match_dropped_chars:
                # print(f'Dropped {len(dropped_chars)} character(s): {dropped_chars}')
                for ind in dropped_inds:

                    previous_word_and_id = log.loc[
                        keys.index[ind] - 1, ["text", "word_id"]
                    ]
                    log.loc[keys.index[ind], ["text", "word_id"]] = previous_word_and_id

        # Add character IDs
        keys = log.query('is_key and key != " "')
        log["char_id"] = None
        for _, trials in keys.groupby(["trial_id", "word_id"]):
            log.loc[trials.index, "char_id"] = range(len(trials))  # type: ignore

        log["is_left_key"] = False
        keys = log.query("is_key")
        log.loc[keys.index, "is_left_key"] = keys.key.apply(_is_left_qwerty).astype(bool)

        return log

    def _postprocess_meta(self, meta: pd.DataFrame) -> pd.DataFrame:
        # Enrich events
        meta["type"] = "Other"
        meta["button"] = meta.key
        meta.loc[meta.is_image, "type"] = "Word"
        meta.loc[meta.is_key & ~meta.key.isna(), "type"] = "Button"
        meta["sequence_id"] = meta.trial_id
        meta.text = meta.text.fillna(" ")

        # Figure out button mapping
        buttons = meta[(meta.type == "Button") & (meta.text != " ")].reset_index(
            drop=True
        )
        # XXX Ignoring empty words, i.e. due to <return> characters - right approach?
        assert not any(buttons.button.isna()), "buttons.button has nan"
        assert all(buttons.button != ""), "buttons.button has empty value"

        buttons.button = buttons.button.apply(_clean_buttons)

        # Filter typed words only
        words = buttons.text

        buttons["word_index"] = np.cumsum(words.shift(1, fill_value=0) != words)
        typed_words = list()
        prev_word = "<start>"
        for word_index, sel in buttons.groupby("word_index"):
            if sel.sequence_id.nunique() > 1:
                # XXX This shouldn't happen. I think it's because of misspelled words?
                pass
            assert sel.text.nunique() == 1, "selected text contains multiple unique words"
            word = sel.text.values[0]

            if (sel.iloc[0].button == "<space>") & (len(sel) > 1):
                first_button, last_button = sel.iloc[1], sel.iloc[-1]
            else:
                first_button, last_button = sel.iloc[0], sel.iloc[-1]

            start = first_button.start
            duration = last_button.start + last_button.duration - first_button.start
            if word == "":
                word = prev_word
            prev_word = word

            typed_words.append(
                dict(
                    start=start - 1e-8,
                    duration=duration,
                    type="Word",
                    text=word,
                    sequence_id=sel.sequence_id.values[0],
                    is_image=False,
                    word_id=sel.word_id.values[0],
                    word_index=word_index,
                )
            )

        # Concatenate buttons and typed words and images
        events = pd.concat(
            [pd.DataFrame(typed_words), buttons, meta[meta.is_image == True]],
            ignore_index=True,
        ).reset_index(drop=True)

        # neural set enforce words to have at least 1 char
        bad = (events.type == "Word") & (events.text == "")

        # make sure all events have positive duration
        bad |= events.duration <= 0

        return events.loc[~bad]

    def _align_log_events(
        self, metadata: pd.DataFrame, meg_events: pd.DataFrame, max_n_errors: int = 500
    ) -> pd.DataFrame:
        """Align metadata (from log file) and events (from EEG files).

        Parameters
        ----------
        metadata :
            DataFrame of event metadata obtained from the log file.
        meg_events :
            DataFrame of event metadata obtained from the M/EEG file.
        max_n_errors :
            Raise an error if the number of extra events or missing events reaches this value.

        Returns
        -------
        DataFrame of aligned event metadata.
        """
        # Align metadata and events
        metadata = metadata.query("is_image or pressed")
        logging.info(
            f"Found {len(metadata)} events in the log file and {len(meg_events)} events in the EEG file."
        )

        i, j = match_list(meg_events.trigger.values, metadata.trigger.values)
        extra = np.setdiff1d(np.arange(len(meg_events)), i)
        logger.info(f"{len(extra)} extra events")
        missed = np.setdiff1d(np.arange(len(metadata)), j)
        logger.info(f"{len(missed)} missed events")
        assert len(extra) < max_n_errors, f"More than {max_n_errors} extra events."
        assert len(missed) < max_n_errors, f"More than {max_n_errors} missed events."

        # Check that we identified the word typed at each character
        # assert sum(metadata.char_id == 0) > 250
        mistyped = sum(metadata.is_image) - sum(metadata.char_id == 0)
        # assert mistypped < 80
        logger.info(f"{mistyped} mis-typed words")

        # Merge
        metadata = pd.concat(
            [
                meg_events.iloc[i].reset_index(drop=True),
                metadata.iloc[j].reset_index(drop=True),
            ],
            axis=1,
        )

        metadata = metadata.loc[:, ~metadata.columns.duplicated()]  # type: ignore
        return metadata

    def _preproc_events(self, raw: mne.io.Raw) -> pd.DataFrame:
        raise NotImplementedError

    def _load_events(self):
        # TODO: externalize complex part, to keep study to the core events only

        # Preproc log file
        log = self._preproc_log()

        # Preproc mne events
        events = self._preproc_events(self._load_raw(self.timeline))

        # Align log and mne events
        meta = self._align_log_events(log, events, max_n_errors=650)
        meta = self._postprocess_meta(meta)

        # add sentence
        meta = self._add_sentence(meta)

        raw_fif = self._load_raw(self.timeline)
        freq = raw_fif.info["sfreq"]
        raw_start = raw_fif.first_samp / freq
        # Add MEG event
        raw = dict(
            type=self.device,
            start=raw_start,
            frequency=freq,
            filepath=f"method:_load_raw?timeline={self.timeline}",
        )

        df = pd.concat([pd.DataFrame([raw]), meta], ignore_index=True)
        # add language
        df.loc[
            df.type.isin(
                [
                    "Word",
                    "Sentence",
                ]
            ),
            "language",
        ] = "spanish"

        # drop sequence_id column as it is not consistent across timelines
        df = df.drop(columns=["sequence_id"])

        return df


###Meg
class Pinet2024Meg(_Pinet2024):
    device: tp.ClassVar[str] = "Meg"

    @classmethod
    @lru_cache
    def _get_all_files(cls, path) -> pd.DataFrame:
        """Convenience class to prepare a DataFrame of valid Meg and log filenames for Pinet2023."""
        BADS = [  # Known bad files
            "05_3660/230405/Emptyroom.fif",  # extra file
            "05_3660/230419/block1.fif",  # corrupted file
            "07_10038/230503/testdavid.fif",  # extra file
            "07_10038/230503/testdavid-1.fif",  # extra file
            "18_9228/231116/block1.fif",  # some extra files from sessions
            "20_11966/231122/block2.fif",  # extra file
            "20_11966/231122/block2-1.fif",  # extra file
            # bad files upon visual inspection
            # '03_11123/230313/block1.fif',
            # '03_11123/230313/block1-1.fif',
            # '03_11123/230327/03_11123_block2.fif',
            # '03_11123/230327/03_11123_block2-1.fif',
            # '05_3660/230419/block2.fif',
            # '05_3660/230419/block2-1.fif',
            # '10_3660/231020/block2.fif',
            # '10_3660/231020/block2-1.fif',
            # '10_3660/231023/block1.fif',
            # '10_3660/231023/block1-1.fif',
            # added due to log file missing (robintibor@meta.com)
            "03_11123/230327/03_11123_block1.fif",
            "04_3660/230405/Emptyroom.fif",
            "05_3660/230405/block2.fif",
            "06_10216/230502/block2.fif",
            "06_10216/230502/block2.fif",
            "06_10216/230502/block3.fif",
            "8_11374/231023/block2_1.fif",
            "8_11374/231023/block2.fif",
            "09_11482/230512/block1.fif",
            "09_11482/230512/block1.fif",
            "09_11482/230512/block1.fif",
            # failed session
            "23_9948/240514/block2fail.fif",
            "23_9948/240514/block22.fif",
        ]

        # Find fif files
        fif_path = Path(path) / "MEG" / "FIF"
        fif_filenames = sorted((fif_path).rglob("*.fif"))
        recordings = list()
        for file in fif_filenames:
            # skip bad
            if str(file)[len(str(fif_path)) + 1 :] in BADS:
                print(f"Discarded recording files: {str(file)[len(str(fif_path))+1:]}")
                continue

            # get info
            info = str(file).split("/")

            subject_id, session_dir, file_name = info[-3:]

            # handle task
            task = file_name.split(".")[0].lower()
            if (
                "tapping" in task or len(task.split("-")) > 1 or "typing" in task
            ):  # ignore tapping or short second fif file
                continue

            # handle subject
            if len(subject_id.split("_")) > 2:  # handle duplicate dir of subject 2
                continue

            sub, part_id = subject_id.split("_")

            # handle duplicate dir of subject 4 and 14
            if sub == "04" and part_id == "3660":  # wrongly labeled
                continue
            if (
                sub == "14" and part_id == "9876"
            ):  # 14_9875 has the complete files for subject 14
                continue

            subject = "S" + str(int(sub))
            assert isinstance(subject, str)

            # skip S13 left handed
            if subject == "S13":
                continue

            # skip S1 block 2 recording cuz no idea where it's from
            if task == "block2" and subject == "S1":
                continue
            elif task == "block3" and subject == "S1":
                task = "block2"
            elif (
                task == "block2" or task == "block2_1"
            ) and subject == "S21":  # sub21 use block2_2
                continue

            # S14 mispelled block2
            if task == "bolck2":
                task = "block2"

            # handle session, make sure session dir can be converted to int
            assert int(session_dir)
            session = cls._retrieve_session(fif_path, subject_id, session_dir)

            # handle subj3 s2 weird naming (03_03_11123_block1.fif)
            if subject == "S3" and session == 2:
                task = task.split("_")[-1]

            # handle subj18 and 20 and 21 for names like block1_1
            if subject == "S18" or subject == "S20" or subject == "S21":
                if len(task.split("_")) > 1:
                    task = task.split("_")[0]

            # Read log
            log = cls._get_log_file(path, subject, session, task)

            rec = dict(
                raw=file,
                session=session,
                subject=subject,
                task=task,
                log=log,
            )

            recordings.append(rec)

        recordings_df = pd.DataFrame(recordings)
        return recordings_df

    @staticmethod
    @lru_cache
    def _get_log_file(path: Path, sid: str, session: int, task: str) -> Path:
        """Identify log files (.mat) for a specific user ID, session number and task."""

        # Find matching files
        log_path = Path(path) / "MEG" / "logs"

        # handle subj1 and 2 reverse labeled log file for session 2 and bad naming
        if sid == "S1" or sid == "S2":
            if "block1" in task.lower():
                task = "-1"
            elif "block2" in task.lower():
                task = "-2"
            elif "block3" in task.lower():
                task = "-2"
            elif task.lower() == "typing_s2":  # bad naming for sub1 session2
                task = "_tapping"
            else:
                task = "_" + task.lower()
                assert task == "_tapping", "task is not a block nor tapping"

            if session == 2:
                if task == "-1":
                    task = "-2"
                elif task == "-2":
                    task = "-1"
        else:  # for other participants the task in file name is in block# format
            task = "_" + task.lower()

        fname = f"**/{sid}-session{session}{task}*.mat"
        out = list(log_path.glob(fname))

        if len(out) < 1:
            raise FileNotFoundError(
                f"Missing subject {sid}, session {session}, task {task}, expected at {log_path}/{fname}."
            )
        elif len(out) > 1:
            raise ValueError(
                "More than one file found for subject {sid}, session {session}, task {task}:\n{out}"
            )
        else:
            return out[0]

    # helper function
    @staticmethod
    def _retrieve_session(fif_path, subject_id: str, session_dir: str) -> int:
        # get a sorted list of all sessions within a subject dir
        sessions = sorted([child.name for child in (fif_path / subject_id).iterdir()])
        # check if .DS_store is in sessions
        if ".DS" in sessions[0]:
            sessions = sessions[1:]

        session_num = sessions.index(session_dir) + 1

        # handle exception of subject 8 where 2 sessions are stored under two separate subject dir
        if subject_id == "08_11374":
            assert session_dir == "230508"
            session_num = 1
        if subject_id == "8_11374":
            assert session_dir == "231023"
            session_num = 2
        return session_num

    def _load_raw(self, timeline: str):
        # pylint: disable=unused-argument
        # "timeline" is not used here but the uri serves for cache naming so must be unique
        raw_file = self._get_raw_file()
        raw = mne.io.read_raw_fif(
            raw_file, preload=False, verbose=False, allow_maxshield=True
        )

        # function to check if meg has sensor info
        def _has_meg_sensor_info(raw):
            for ch in raw.info["chs"]:
                if ch["kind"] == mne.io.constants.FIFF.FIFFV_MEG_CH:
                    if ch["loc"][
                        :3
                    ].any():  # Checks if the first three elements (the 3D location) are not all zeros
                        return True
            return False

        if not _has_meg_sensor_info(raw):
            raise ValueError("meg has no sensor infor")

        return raw

    def _preproc_events(self, raw: Raw) -> pd.DataFrame:
        # get events from raw file
        events_array = mne.find_events(raw, shortest_event=1)

        events = pd.DataFrame()
        events["start"] = ((events_array[:, 0])) / raw.info["sfreq"]
        events["trigger"] = events_array[:, 2]

        return events


###EEG
class Pinet2024Eeg(_Pinet2024):
    device: tp.ClassVar[str] = "Eeg"

    @classmethod
    @lru_cache
    def _get_all_files(cls, path) -> pd.DataFrame:
        """Convenience class to prepare a DataFrame of valid EEG and log filenames for Pinet2023."""
        BADS = [  # Known bad files
            # file has been renamed, header indicates different name
            "005_DECOMEG_S2_NOID_task1.vhdr",
            # log swap for task2: 'S8_session2_block2_list1.mat'
            "008_DECOMEG_S1_9846_task1.vhdr",
            # log swap for S2: 'S8_session2_block1_list2.mat'
            "008_DECOMEG_S1_9846_task2.vhdr",
            # file has been renamed, 008_DECOMEG_S2bis_9846_task1.vmrk missing
            "008_DECOMEG_S2_9846_task1.vhdr",
            # file has been renamed: 008_DECOMEG_S2bis_9846_task2.vmrk missing
            "008_DECOMEG_S2_9846_task2.vhdr",
            "009_DECOMEG_S1_9949.vhdr",  # log misaligned?
            # something with the log-> the char_id does not work?
            "009_DECOMEG_S1_9949_task1",
            # FIXME log file mismatch
            "012_DECOMEG_S1_11481_task1.vhdr",
            # extra file
            "013_DECOMEG_S1_11478_task1.vhdr",
            # log file missing
            "003_DECOMEG_S1_9337_task1.vhdr",
            "003_DECOMEG_S1_9337_task2.vhdr",
            "004_DECOMEG_S2_NOID_task1.vhdr",
            "004_DECOMEG_S2_noid_task2.vhdr",
            # crashed scripts
            "022_DECOMEG_S2_9948_task1.vhdr",
            "022_DECOMEG_S2_9948_task2.vhdr",
        ]

        # Find VHDR files (the main EEG header files)
        fif_path = Path(path) / "EEG" / "EEG"
        vhdr_filenames = sorted((fif_path).rglob("*_DECOMEG_*.vhdr"))
        n_expected_files = 92
        assert (
            len(vhdr_filenames) == n_expected_files
        ), f"Expected {n_expected_files} fif files, got {len(vhdr_filenames)}"
        recordings = list()
        for file in vhdr_filenames:
            # skip bad
            if file.name in BADS:
                print(f"Log-raw.events problem with: {file.name}")
                continue

            # Parse EEG file name
            info = file.name[:-5].split("_")

            # Handle missing task name in a specific file
            if len(info) == 4:
                assert file.name == "009_DECOMEG_S1_9949.vhdr"
                info += ["task1"]
            elif len(info) == 6:
                assert file.name in [
                    "022_DECOMEG_S2_9948_task1_1.vhdr",
                    "022_DECOMEG_S2_9948_task2_2.vhdr",
                ]
                info = info[:5]
                continue

            # skip tapping task
            subject, _, session, _, task = info
            if task == "tapping":
                continue
            assert session.startswith("S"), "Session str must start with S"
            session_num = int(session[1:])
            assert int(subject), "Subject UID must be castable to an int"

            # FIXME skip S1 for now because weird file name
            if subject == "001":
                continue

            # Read log
            try:
                log = cls._get_log_file(path, subject, session_num, task)
            except (FileNotFoundError, AssertionError):
                print(f"Missing log file for: {file.name}.")
                continue

            rec = dict(
                raw=file,
                session=session_num,
                subject=subject,
                task=task,
                log=log,
            )

            recordings.append(rec)

        recordings_df = pd.DataFrame(recordings)
        return recordings_df

    @staticmethod
    @lru_cache
    def _get_log_file(path, subject, session, task) -> Path:
        """Identify log files (.mat) for a specific user ID, session number and task."""
        # Handle bad task naming
        if task in ("task", "task1"):
            task = "block1"
        elif task == "task2":
            task = "block2"
        else:
            assert task == "tapping"

        # Find matching files
        log_path = path / "EEG" / "logs"
        fname = f"**/S{int(subject)}_session{session}_{task}*.mat"
        out = list(log_path.glob(fname))

        if len(out) < 1:
            raise FileNotFoundError(
                f"Missing subject {subject}, session {session}, task {task}."
            )
        elif len(out) > 1:
            raise ValueError(
                "More than one file found for subject {subject}, session {session}, task {task}:\n{out}"
            )
        else:
            return out[0]

    def _preproc_events(self, raw: Raw) -> pd.DataFrame:
        # 1. Get mne annotations
        annot_list = list()
        for annot in raw.annotations:
            if annot["description"].startswith("Stimulus/"):
                value = int(annot["description"].split("/S")[-1].split()[-1])
                annot_list.append(dict(start=annot["onset"], value=value))
        df = pd.DataFrame(annot_list)

        # 2. Build standard array of mne events
        events_arr = np.zeros((len(df), 3), dtype=int)
        events_arr[:, 0] = raw.info["sfreq"] * df.start
        events_arr[:, 2] = df.value
        # XXX Not sure what this is - trial/warm up run?
        if (events_arr[0, 2] == 1) and np.array_equal(
            np.diff(events_arr[:255, 2]), np.ones(254)
        ):
            # if all(events[:255, 2] == np.arange(255) + 1):  # XXX Same thing?
            events_arr = events_arr[255:]
        columns = ["start_sample", "duration_", "trigger"]

        # 3. Convert to dataframe
        events = pd.DataFrame(events_arr, columns=columns)
        events["start"] = events.start_sample.astype(float) / raw.info["sfreq"]
        events["run_id"] = 0
        return events

    def _load_raw(self, timeline: str):
        raw_file = self._get_raw_file()
        raw = mne.io.read_raw_brainvision(raw_file, preload=False)
        montage = mne.channels.make_standard_montage("standard_1005")
        picks = [ch for ch in raw.ch_names if "EOG" not in ch]
        raw = raw.pick(picks)
        raw.set_montage(montage)
        return raw
