# Supplementary material for: Towards decoding individual words from non-invasive brain recordings
Source: Nat Commun. 2025 Nov 26;16:10521. doi: 10.1038/s41467-025-65499-0 (PMC12658044; doi:10.1038/s41467-025-65499-0)
Supplement: Supplementary file 3 — Supplementary Code 1 [file 41467_2025_65499_MOESM3_ESM.zip › Code/neuralset/neuralset/features/text.py]

# Copyright (c) Meta Platforms, Inc. and affiliates.
# All rights reserved.
#
# This source code is licensed under the license found in the
# LICENSE file in the root directory of this source tree.

import typing as tp
from abc import abstractmethod

import numpy as np
import pandas as pd
import pydantic
import torch
import tqdm
from torch import nn
from torch.utils.data import DataLoader, Dataset

import neuralset as ns
from neuralset import utils
from neuralset.features.base import BaseStatic
from neuralset.infra import MapInfra
from neuralset.infra.utils import environment_variables

# pylint: disable=attribute-defined-outside-init
# pylint: disable=unused-variable


class BaseText(BaseStatic):
    """
    Base class for text features.
    """

    event_type: tp.ClassVar[tp.Type[ns.events.Event]]
    language: str = "english"
    requirements: tp.ClassVar[tp.Tuple[str, ...]] = ("Levenshtein",)

    # for precomputing/caching
    infra: MapInfra = MapInfra(version="1")

    def _exclude_from_cache_uid(self) -> tp.List[str]:
        return super()._exclude_from_cache_uid() + ["duration", "frequency"]

    def prepare(self, events: pd.DataFrame) -> None:
        events_ = self._events_from_dataframe(events)
        self._get_latents(events_)

    @infra.apply(
        item_uid=lambda event: str(event.text),
        exclude_from_cache_uid="method:_exclude_from_cache_uid",
    )
    def _get_latents(self, events: tp.List[ns.events.Text]) -> tp.Iterator[np.ndarray]:
        if len(events) > 1:
            events = tqdm.tqdm(events, desc="Computing word embeddings")  # type: ignore
        for event in events:
            yield self.get_embedding(event.text)

    def get_static(self, event: ns.events.Text) -> torch.Tensor:
        latent = torch.from_numpy(next(self._get_latents([event])))
        return latent

    @abstractmethod
    def get_embedding(self, text: str) -> np.ndarray:
        raise NotImplementedError


class WordLength(BaseText):
    """
    Get word length.
    """

    name: tp.Literal["WordLength"] = "WordLength"
    event_type: tp.ClassVar[tp.Type[ns.events.Event]] = ns.events.Word

    def get_embedding(self, text: str) -> np.ndarray:
        return np.array([len(text)])


class WordFrequency(BaseText):
    """
    Get word frequency from wordfreq package.
    """

    name: tp.Literal["WordFrequency"] = "WordFrequency"
    event_type: tp.ClassVar[tp.Type[ns.events.Event]] = ns.events.Word
    requirements: tp.ClassVar[tp.Tuple[str, ...]] = ("wordfreq",)
    LANGUAGES: tp.ClassVar[tp.Dict[str, str]] = dict(
        english="en", french="fr", spanish="es", dutch="nl"
    )

    def get_embedding(self, text: str) -> np.ndarray:
        from wordfreq import zipf_frequency  # noqa

        value = zipf_frequency(text, self.LANGUAGES.get(self.language, self.language))
        return np.array([value])


class TfidfEmbedding(BaseText):
    """
    Get TF-IDF embeddings for Sentence events.
    """

    name: tp.Literal["TfidfEmbedding"] = "TfidfEmbedding"
    event_type: tp.ClassVar[tp.Type[ns.events.Event]] = ns.events.Sentence
    max_features: int = 5000
    _vectorizer: None = pydantic.PrivateAttr(None)

    @property
    def vectorizer(self) -> tp.Any:
        from sklearn.feature_extraction.text import TfidfVectorizer

        if self._vectorizer is None:
            self._vectorizer = TfidfVectorizer(
                max_features=self.max_features, stop_words=self.language
            )
        return self._vectorizer

    def prepare(self, events: pd.DataFrame) -> None:

        texts = [event.text for event in self._events_from_dataframe(events)]
        self.vectorizer.fit_transform(texts)

    def get_embedding(self, text: str) -> np.ndarray:
        if self._vectorizer is None:
            raise ValueError(
                "The vectorizer is not fitted. Please call the prepare method before."
            )
        vector = self.vectorizer.transform([text]).toarray()
        return vector.squeeze(0)


class SpacyEmbedding(BaseText):
    """
    Get word embedding from spacy.
    """

    name: tp.Literal["SpacyEmbedding"] = "SpacyEmbedding"
    event_type: tp.ClassVar[tp.Type[ns.events.Event]] = ns.events.Word
    requirements: tp.ClassVar[tp.Tuple[str, ...]] = ("spacy>=3.5.4",)
    LANGUAGES: tp.ClassVar[tp.Dict[str, str]] = dict(
        english="en_core_web_lg", french="fr_core_news_lg", spanish="es_core_news_lg"
    )

    def get_embedding(self, text: str) -> np.ndarray:
        model = utils.get_spacy_model(model=self.LANGUAGES[self.language])  # lru cached
        vector = model(text).vector
        return vector


class FastTextEmbedding(BaseText):
    """
    Get word embedding from FastText.
    """

    name: tp.Literal["FastTextEmbedding"] = "FastTextEmbedding"
    event_type: tp.ClassVar[tp.Type[ns.events.Event]] = ns.events.Word
    requirements: tp.ClassVar[tp.Tuple[str, ...]] = ("fasttext",)
    model_folder: str = "."
    LANGUAGES: tp.ClassVar[tp.Dict[str, str]] = dict(
        english="en", french="fr", spanish="es", dutch="nl"
    )
    _model: tp.Any = pydantic.PrivateAttr()

    def model_post_init(self, log__: tp.Any) -> None:
        super().model_post_init(log__)
        from pathlib import Path

        if not Path(
            f"{self.model_folder}/cc.{self.LANGUAGES[self.language]}.300.bin"
        ).exists():
            from fasttext import download_model

            download_model(self.LANGUAGES[self.language])

    @property
    def model(self) -> tp.Any:
        if not hasattr(self, "_model"):
            from fasttext import load_model

            self._model = load_model(
                f"{self.model_folder}/cc.{self.LANGUAGES[self.language]}.300.bin"
            )
        return self._model

    def get_embedding(self, text: str) -> np.ndarray:
        vector = self.model.get_word_vector(text)
        return vector


class SonarEmbedding(BaseText):
    """
    Get embeddings from sonar: https://arxiv.org/abs/2308.11466
    """

    name: tp.Literal["SonarEmbedding"] = "SonarEmbedding"
    event_type: tp.ClassVar[tp.Type[ns.events.Event]] = ns.events.Sentence

    requirements: tp.ClassVar[tp.Tuple[str, ...]] = (
        "fairseq2",
        "sonar-space",
    )
    LANGUAGES: tp.ClassVar[tp.Dict[str, str]] = dict(en="eng_Latn", english="eng_Latn")

    @property
    def model(self) -> nn.Module:
        if not hasattr(self, "_model"):
            from sonar.inference_pipelines.text import (  # type: ignore
                TextToEmbeddingModelPipeline,
            )

            self._model = TextToEmbeddingModelPipeline(
                encoder="text_sonar_basic_encoder", tokenizer="text_sonar_basic_encoder"
            )
            self._model.eval()
        return self._model

    @torch.no_grad()
    def get_embedding(self, text: str) -> np.ndarray:
        vector = self.model.predict([text], source_lang=self.LANGUAGES.get(self.language, self.language))  # type: ignore
        return vector.squeeze(0).cpu().numpy()


class SentenceTransformer(BaseText):
    """
    Get embeddings from SentenceTransformers: https://huggingface.co/sentence-transformers.
    """

    name: tp.Literal["SentenceTransformer"] = "SentenceTransformer"
    event_type: tp.ClassVar[tp.Type[ns.events.Event]] = ns.events.Sentence
    model_name: str = "all-mpnet-base-v2"

    requirements: tp.ClassVar[tp.Tuple[str, ...]] = ("sentence_transformers",)

    @property
    def model(self) -> nn.Module:
        if not hasattr(self, "_model"):
            from sentence_transformers import SentenceTransformer  # type: ignore

            self._model = SentenceTransformer(self.model_name)
        return self._model

    @torch.no_grad()
    def get_embedding(self, text: str) -> np.ndarray:
        vector = self.model.encode([text])
        return vector.squeeze(0)


class TextDataset(Dataset):
    """
    Dataset for contextual embeddings.
    """

    def __init__(self, events: tp.List[ns.events.Word]):
        self.events = events

    def __len__(self):
        return len(self.events)

    def __getitem__(self, idx):
        sel = self.events[idx]
        return sel.text, sel.context


class HuggingFaceText(BaseStatic):
    """
    Get embeddings from HuggingFace language models.
    This feature can be applied to any kind of event which has a text attribute: Word, Sentence, etc.

    Parameters
    ----------
    model_name: str
        Name of the model to use.
    device: str
        Device to use for the model:
        - cpu: for cpu computation
        - cuda: for using gpu0
        - auto: to use gpu if available else cpu
        - accelerate: to use huggingface accelerate (maps to multiple-gpus + use float16)
    layers: float | List[float]
        Layer(s) to use for the embeddings. These are expressed as floats between 0 and 1, where 0 is the first layer and 1 is the last layer.
    token_aggregation: str
        How to aggregate the tokens together. Can be "mean", "sum", "first", "last".
    batch_size: int
        Batch size for the language model.
    contextualized: bool
        If True, the context of the event is used to compute the embeddings.

    Note
    ----
    The tokenizer truncates the input to the maximum size specified by the model
    """

    name: tp.Literal["HuggingFaceText"] = "HuggingFaceText"

    # class attributes
    event_type: tp.ClassVar[tp.Type[ns.events.Event]] = ns.events.Word
    requirements: tp.ClassVar[tp.Tuple[str, ...]] = ("transformers>=4.29.2",)
    infra: MapInfra = MapInfra(
        timeout_min=25,
        gpus_per_node=1,
        cpus_per_task=10,
        min_samples_per_job=4096,
        version="3",
    )

    # feature attributes
    model_name: str = "gpt2"
    device: tp.Literal["auto", "cpu", "cuda", "accelerate"] = "auto"
    layers: float | tp.List[float] = 2 / 3
    cache_all_layers: bool = False
    token_aggregation: tp.Literal["mean", "sum", "first", "last"] = "mean"
    batch_size: int = 32
    contextualized: bool = False
    pretrained: bool = True

    # initialized later
    _model: nn.Module = pydantic.PrivateAttr()
    _tokenizer: nn.Module = pydantic.PrivateAttr()
    _pad_id: int = pydantic.PrivateAttr()

    @classmethod
    def _exclude_from_cls_uid(cls) -> tp.List[str]:
        return super()._exclude_from_cls_uid() + [
            "device",
            "batch_size",
            "cache_all_layers",
        ]

    def _exclude_from_cache_uid(self) -> tp.List[str]:
        prev = super()._exclude_from_cache_uid()
        if self.cache_all_layers:
            prev += ["layers"]
        return prev + ["frequency", "duration", "device", "batch_size"]

    def prepare(self, events: pd.DataFrame) -> None:
        events_ = self._events_from_dataframe(events)
        self._get_latents(events_)

    def model_post_init(self, log__: tp.Any) -> None:
        super().model_post_init(log__)
        if self.device == "auto":
            self.device = "cuda" if torch.cuda.is_available() else "cpu"
        if self.device == "accelerate" and not self.pretrained:
            raise ValueError("Cannot use accelerate on non-pretrained models")

    def prepare(self, events: pd.DataFrame) -> None:
        events_ = self._events_from_dataframe(events)
        self._get_latents(events_)

    @property
    def model(self) -> nn.Module:
        if not hasattr(self, "_model"):
            from transformers import AutoModel, AutoTokenizer

            kwargs: tp.Dict[str, tp.Any] = {}
            if self.model_name.lower().startswith("microsoft/phi"):
                kwargs["trust_remote_code"] = True
            # make sure to truncate on the left side!
            self._tokenizer = AutoTokenizer.from_pretrained(
                self.model_name, truncation_side="left", **kwargs
            )
            if "t5" in self.model_name or "bert" in self.model_name:
                from transformers import AutoModelForTextEncoding

                Model = AutoModelForTextEncoding
            elif "Phi-3" in self.model_name:
                from transformers import AutoModelForCausalLM

                Model = AutoModelForCausalLM
            else:
                Model = AutoModel
            # instantiate
            if self.device == "accelerate":
                kwargs = {"device_map": "auto", "torch_dtype": torch.float16}
            self._model = Model.from_pretrained(self.model_name, **kwargs)
            if not self.pretrained:
                self._model = AutoModel.from_config(self._model.config)
            if self.device != "accelerate":
                self._model.to(self.device)
            self._model.eval()
            # tokens
            if self._tokenizer.pad_token is None:
                # previously:
                # self._tokenizer.add_special_tokens({"pad_token": "[PAD]"})
                # self._model.resize_token_embeddings(len(self._tokenizer))
                # simpler to use existing EOS token:
                self._tokenizer.pad_token = self._tokenizer.eos_token
            self._pad_id = self.tokenizer.eos_token_id
        return self._model

    @property
    def tokenizer(self) -> nn.Module:
        self.model
        return self._tokenizer

    def aggregate_layers(self, latents: torch.Tensor) -> torch.Tensor:
        layers = self.layers if isinstance(self.layers, list) else [self.layers]
        n_layers = latents.shape[0]
        assert all([0 <= l <= 1 for l in layers]), "Layers must be between 0 and 1"
        layer_indices = np.unique(
            [int(i * n_layers - 1e-6) for i in layers]
        ).tolist()  # 1e-6 to avoid taking index n_layers

        return latents[layer_indices].mean(dim=0)

    def aggregate_tokens(self, latents: torch.Tensor) -> torch.Tensor:
        if self.token_aggregation == "first":
            out = latents[:, 0, :]  # get CLS token for models like BERT
        elif self.token_aggregation == "last":
            out = latents[:, -1, :]
        elif self.token_aggregation == "mean":
            out = latents.mean(dim=1)
        elif self.token_aggregation == "sum":
            out = latents.sum(dim=1)
        else:
            raise ValueError(f"Unknown token aggregation: {self.token_aggregation}")
        return out

    def get_static(self, event: ns.events.Word) -> torch.Tensor:
        latent = torch.Tensor(next(self._get_latents([event])))
        if self.cache_all_layers:
            return self.aggregate_layers(latent)
        else:
            return latent

    @infra.apply(
        item_uid=lambda event: f"{event.text}_{event.context}",
        exclude_from_cache_uid="method:_exclude_from_cache_uid",
    )
    def _get_latents(self, events: tp.List[ns.events.Word]) -> tp.Iterator[np.ndarray]:
        dataset = TextDataset(events)
        dloader = DataLoader(dataset, batch_size=self.batch_size, shuffle=False)

        # Processing the data in batches
        if len(dloader) > 1:
            dloader = tqdm.tqdm(dloader, desc="Computing word embeddings")  # type: ignore
        device = "auto" if self.device == "accelerate" else self.device
        if device == "auto":
            device = "cuda" if torch.cuda.is_available() else "cpu"
        for target_words, context in dloader:
            # tokenize context
            with environment_variables(TOKENIZERS_PARALLELISM="false"):
                text = context if self.contextualized else target_words
                if isinstance(text, tuple):
                    # temporary fix for tokenizers==0.20.2
                    # https://github.com/huggingface/tokenizers/issues/1672
                    text = list(text)
                if not all(text):
                    msg = f"Empty text or context for target_words {target_words!r}"
                    raise ValueError(msg)
                inputs = self.tokenizer(
                    text,
                    add_special_tokens=False,
                    return_tensors="pt",
                    padding=True,
                    truncation=True,  # beware to have set truncation_side="left" in init
                ).to(device)
            with torch.no_grad():
                outputs = self.model(**inputs, output_hidden_states=True)
            if "hidden_states" in outputs:
                states = outputs.hidden_states
            else:  # bart (encoder/decoder)
                states = outputs.encoder_hidden_states + outputs.decoder_hidden_states
            hidden_states = torch.stack([layer.cpu() for layer in states])
            n_layers, n_batch, n_tokens, n_dims = hidden_states.shape  # noqa

            # -- for each target word, remove padding, and sum hidden states
            for i, target_word in enumerate(target_words):
                # select batch element
                hidden_state = hidden_states[:, i]  # n_layers x tokens x embd

                # count number of pads
                n_pads = sum(inputs["input_ids"][i].cpu().numpy() == self._pad_id)

                # remove pads
                if n_pads:
                    hidden_state = hidden_state[:, :-n_pads]

                # sum all token that belong to the target word
                if self.contextualized:
                    word_state = hidden_state[:, -len(target_word) :]
                else:
                    word_state = hidden_state
                word_state = self.aggregate_tokens(word_state)  # layers x embd

                if self.cache_all_layers:
                    yield word_state.cpu().numpy()
                else:
                    yield self.aggregate_layers(word_state).cpu().numpy()
